# Supplementary material for: Factors driving choices between types and brands of influenza vaccines in general practice in Austria, Italy, Spain and the UK
Source: PLoS One. 2021 Jun 15;16(6):e0252836. doi: 10.1371/journal.pone.0252836 (PMC8205138; doi:10.1371/journal.pone.0252836)
Supplement: S2 File — (XLSX) [file pone.0252836.s002.xlsx]

## Sheet: Austria
Respondent ID	Collector ID	Start Date	End Date	Allgemeines			Für welche Patientengruppen bieten Sie eine Grippeimpfung an? (Zutreffendes ankreuzen)					Sind eine oder mehrere Patientengruppen überrepräsentiert in Ihre Praxis?(Zutreffendes ankreuzen)						Wie wird die saisonale Grippeimpfung Patienten angeboten, die Teil der Risikogruppen für Impfempfehlungen sind? (Zutreffendes ankreuzen)						Bitte beschreiben Sie, welchem Teil der Patienten eine Grippeimpfung angeboten wird (falls zutreffend)	Sonstige Kommentare dazu, wie den Patienten eine Grippeimpfung angeboten wird?	Inwieweit stimmen Sie der folgenden Aussage zu: Risikopatienten akzeptieren eher eine Impfung				Inwieweit stimmen Sie der folgenden Aussage zu: Gesundheitsbewusste Patienten akzeptieren eher eine Impfung				Sonstige Kommentare zu anderen Faktoren, die die Wahrscheinlichkeit erhöhen, dass Ihre Patienten eine Impfung akzeptieren?	Haben Sie Patienten im Alter von 9 bis 17 Jahren?		In Österreich sind zwei quadrivalente Influenza-Impfstofftypen (QIV) erhältlich, zellbasiert (Flucelvax Tetra) und eibasiert (Fluarix Tetra, Influvac Tetra, Vaxigrip Tetra).Welche Impfstoffe gibt es in Ihrer Praxis/Apotheke für Kinder von 9 bis 17 Jahren ?			Hat die Bevorzugung von quadrivalentem Influenza-Impfstoff auf Zellbasis (Flucelvax Tetra) oder auf Eibasis (Fluarix Tetra, Influvac Tetra, Vaxigrip Tetra) durch den Patienten Einfluss auf Ihre Wahl des Impfstofftyps?		Beeinflusst die Bereitschaft des Patienten für quadrivalenten Influenza-Impfstoff (QIV) (Flucelvax Tetra) oder eibasierten QIV (Fluarix Tetra, Influvac Tetra, Vaxigrip Tetra) zu zahlen Ihre Wahl des Impfstofftyps?		Beeinflusst der Preis Ihre Wahl des Impfstofftyps für einen einzelnen Patienten?			Bestimmt die Impfstoffverfügbarkeit Ihre Wahl des Impfstofftyps?
				Bundesland	Praxiserfahrung in Jahren	Spezialisierung	Kinder	Erwachsene (<65 Jahre)	Schwangere Frauen	Erwachsene (65+ Jahre)	Institutionalisierte Patienten (Personen in Pflegeheimen, Altersheimen, etc.)	Nein	Ja, Kinder	Ja, Erwachsene (<65 Jahre)	Ja, Schwangere Frauen	Ja, Erwachsene (65+ Jahre)	Ja, Institutionalisierte Patienten (Personen in Pflegeheimen, Altersheimen, etc.)	Alle Risikopatienten werden (z.B. per Post) kontaktiert und eine Grippeimpfung wird angeboten	Ein Teil der Risikopatienten wird kontaktiert und eine Grippeimpfung wird angeboten (z.B. per Post) (Bitte beschreiben Sie die Teilmenge in der nächsten Frage)	Allen Risikopatienten, die während der Impfkampagne oder der Grippesaison die Praxis aufsuchen, wird proaktiv eine Grippeimpfung angeboten	Einem Teil der Risikopatienten, die während der Impfkampagne oder der Grippesaison die Praxis aufsuchen, wird proaktiv eine Grippeimpfung angeboten (Bitte beschreiben Sie die Teilmenge in der nächsten Frage)	Grippeimpfungen werden nur auf Anfrage des Patienten angeboten	Sonstiges (bitte angeben)	Open-Ended Response	Open-Ended Response	Stimme zu	Stimme eher zu	Stimme eher nicht zu	Stimme nicht zu	Stimme zu	Stimme eher zu	Stimme eher nicht zu	Stimme nicht zu	Open-Ended Response	Ja	Nein	Nur zellbasierter QIV	Nur eibasierter QIV	Beide	Ja	Nein	Ja	Nein	Ja	Nein	Wenn ja, bitte erläutern Sie den Einfluss des Impfstoffpreises.	Ja	Nein	Bitte erläutern Sie die Bedeutung der Impfstoffverfügbarkeit.
11285620085	250700270	2020-01-20 11:43:18	2020-01-20 11:46:27	Steiermark	36	Kinder	Kinder						Ja, Kinder									Grippeimpfungen werden nur auf Anfrage des Patienten angeboten	Allen			Stimme zu									Ja
11285606254	250700270	2020-01-20 11:33:06	2020-01-20 11:35:46	Wien	30	Allgemeinmedizin	Kinder	Erwachsene (<65 Jahre)		Erwachsene (65+ Jahre)	Institutionalisierte Patienten (Personen in Pflegeheimen, Altersheimen, etc.)		Ja, Kinder				Ja, Institutionalisierte Patienten (Personen in Pflegeheimen, Altersheimen, etc.)			Allen Risikopatienten, die während der Impfkampagne oder der Grippesaison die Praxis aufsuchen, wird proaktiv eine Grippeimpfung angeboten			Mit kardialen, pulmonalen Vorerkrankungen, Diab.mell, Kinder, junge Erwachsene		Direkte Ansprache		Stimme eher zu				Stimme eher zu				Ja			Nur eibasierter QIV
11285600398	250700270	2020-01-20 11:27:46	2020-01-20 11:32:16	OO	26	Allgemeinmedizin + ??	Kinder	Erwachsene (<65 Jahre)	Schwangere Frauen	Erwachsene (65+ Jahre)	Institutionalisierte Patienten (Personen in Pflegeheimen, Altersheimen, etc.)					Ja, Erwachsene (65+ Jahre)	Ja, Institutionalisierte Patienten (Personen in Pflegeheimen, Altersheimen, etc.)				Einem Teil der Risikopatienten, die während der Impfkampagne oder der Grippesaison die Praxis aufsuchen, wird proaktiv eine Grippeimpfung angeboten (Bitte beschreiben Sie die Teilmenge in der nächsten Frage)			cannot read (pdf 0566_001)	cannot read (pdf 0566_001)	Stimme zu					Stimme eher zu			cannot read (pdf 0566_001)	Ja			Nur eibasierter QIV
11284343540	250700270	2020-01-19 11:58:12	2020-01-19 12:01:27	MAI	25	KINDER	Kinder						Ja, Kinder							Allen Risikopatienten, die während der Impfkampagne oder der Grippesaison die Praxis aufsuchen, wird proaktiv eine Grippeimpfung angeboten		Grippeimpfungen werden nur auf Anfrage des Patienten angeboten		Jedem	mündlich	Stimme zu				Stimme zu					Ja			Nur eibasierter QIV
11274095483	250700270	2020-01-14 21:30:04	2020-01-14 21:36:44	Ta	20	Pädiatrie	Kinder	Erwachsene (<65 Jahre)					Ja, Kinder							Allen Risikopatienten, die während der Impfkampagne oder der Grippesaison die Praxis aufsuchen, wird proaktiv eine Grippeimpfung angeboten						Stimme zu					Stimme eher zu				Ja				Beide		Nein	Ja			Nein		Ja
11269168713	250700270	2020-01-12 16:04:00	2020-01-12 16:09:37	Niederösterreich	30		Kinder	Erwachsene (<65 Jahre)	Schwangere Frauen	Erwachsene (65+ Jahre)	Institutionalisierte Patienten (Personen in Pflegeheimen, Altersheimen, etc.)			Ja, Erwachsene (<65 Jahre)						Allen Risikopatienten, die während der Impfkampagne oder der Grippesaison die Praxis aufsuchen, wird proaktiv eine Grippeimpfung angeboten					Aushang der Ärztekammer	Stimme zu				Stimme zu				durchgemachte Influenza	Ja				Beide		Nein		Nein		Nein			Nein
11268951365	250700270	2020-01-12 10:42:31	2020-01-12 10:49:23	Tirol	5	Pädiatrie	Kinder						Ja, Kinder								Einem Teil der Risikopatienten, die während der Impfkampagne oder der Grippesaison die Praxis aufsuchen, wird proaktiv eine Grippeimpfung angeboten (Bitte beschreiben Sie die Teilmenge in der nächsten Frage)					Stimme zu					Stimme eher zu				Ja				Beide		Nein		Nein		Nein		Ja		Begonnen mit zeltbasiertem Impfstoff, auf Grund von Lieferschwierigkeiten auf eibasierten umgestiegen
11265071277	250700270	2020-01-09 23:48:36	2020-01-10 00:00:05	NÖ	17	Allgemeinmedizin	Kinder	Erwachsene (<65 Jahre)	Schwangere Frauen	Erwachsene (65+ Jahre)	Institutionalisierte Patienten (Personen in Pflegeheimen, Altersheimen, etc.)	Nein									Einem Teil der Risikopatienten, die während der Impfkampagne oder der Grippesaison die Praxis aufsuchen, wird proaktiv eine Grippeimpfung angeboten (Bitte beschreiben Sie die Teilmenge in der nächsten Frage)			Aushang in Ordination und aktive Ansprache, wenn Patient in Ordi!	Impfe mich selbst jedes Jahr - Testimonial		Stimme eher zu				Stimme eher zu				Ja		Nur zellbasierter QIV
11264370616	250700270	2020-01-09 18:26:32	2020-01-09 18:39:53	salzburg	25	Allgemeinmedizin		Erwachsene (<65 Jahre)		Erwachsene (65+ Jahre)	Institutionalisierte Patienten (Personen in Pflegeheimen, Altersheimen, etc.)			Ja, Erwachsene (<65 Jahre)		Ja, Erwachsene (65+ Jahre)				Allen Risikopatienten, die während der Impfkampagne oder der Grippesaison die Praxis aufsuchen, wird proaktiv eine Grippeimpfung angeboten							Stimme eher zu				Stimme eher zu			Vorbildwirkung als Arzt, bin selbst geimpft	Ja				Beide	Ja		Ja		Ja		für einkommensschwache Personen wird seltener der teurere Impfstoff empfohlen		Nein
11264216652	250700270	2020-01-09 17:24:40	2020-01-09 17:36:04	Burgenland	28 Jahre	AM und Palliativmedizin, FA f. Anästhesiologie				Erwachsene (65+ Jahre)	Institutionalisierte Patienten (Personen in Pflegeheimen, Altersheimen, etc.)					Ja, Erwachsene (65+ Jahre)				Allen Risikopatienten, die während der Impfkampagne oder der Grippesaison die Praxis aufsuchen, wird proaktiv eine Grippeimpfung angeboten						Stimme zu					Stimme eher zu				Ja			Nur eibasierter QIV
11263943188	250700270	2020-01-09 15:32:24	2020-01-09 15:43:00	Nö	10	An	Kinder	Erwachsene (<65 Jahre)	Schwangere Frauen	Erwachsene (65+ Jahre)	Institutionalisierte Patienten (Personen in Pflegeheimen, Altersheimen, etc.)	Nein								Allen Risikopatienten, die während der Impfkampagne oder der Grippesaison die Praxis aufsuchen, wird proaktiv eine Grippeimpfung angeboten				2/3		Stimme zu				Stimme zu					Ja			Nur eibasierter QIV
11263631945	250700270	2020-01-09 12:37:29	2020-01-09 12:44:05	Wien	17	Kinder und Jugendheilkunde	Kinder						Ja, Kinder							Allen Risikopatienten, die während der Impfkampagne oder der Grippesaison die Praxis aufsuchen, wird proaktiv eine Grippeimpfung angeboten				Kleinkindern ab 1a Geschwisterkinder von Neugeborenen		Stimme zu					Stimme eher zu			Baby in der Familie	Ja			Nur eibasierter QIV
11263352733	250700270	2020-01-09 08:49:28	2020-01-09 16:36:20	Steiermark	34	Allgemeinmedizin	Kinder	Erwachsene (<65 Jahre)	Schwangere Frauen	Erwachsene (65+ Jahre)	Institutionalisierte Patienten (Personen in Pflegeheimen, Altersheimen, etc.)					Ja, Erwachsene (65+ Jahre)				Allen Risikopatienten, die während der Impfkampagne oder der Grippesaison die Praxis aufsuchen, wird proaktiv eine Grippeimpfung angeboten			Plakat im Wartezimmer			Stimme zu				Stimme zu					Ja			Nur eibasierter QIV
11263296212	250700270	2020-01-09 07:53:11	2020-01-09 07:58:53	S R	26	Pädiatrie	Kinder	Erwachsene (<65 Jahre)					Ja, Kinder							Allen Risikopatienten, die während der Impfkampagne oder der Grippesaison die Praxis aufsuchen, wird proaktiv eine Grippeimpfung angeboten			allgemeine Information ab 1. MKP Untersuchung	vor allem Kleinkinder ab 12 Monaten	wenn die Impfaktion startet			Stimme eher nicht zu		Stimme zu				Impfaktion, Erinnerungsservice, Medieninformation über Erkrankung aber auch Ausbrüche	Ja			Nur eibasierter QIV
11262559134	250700270	2020-01-08 21:51:52	2020-01-08 21:54:59	Steiermark	10	Allgemeinmedizin	Kinder	Erwachsene (<65 Jahre)	Schwangere Frauen	Erwachsene (65+ Jahre)	Institutionalisierte Patienten (Personen in Pflegeheimen, Altersheimen, etc.)	Nein									Einem Teil der Risikopatienten, die während der Impfkampagne oder der Grippesaison die Praxis aufsuchen, wird proaktiv eine Grippeimpfung angeboten (Bitte beschreiben Sie die Teilmenge in der nächsten Frage)					Stimme zu				Stimme zu					Ja			Nur eibasierter QIV
11262432311	250700270	2020-01-08 20:55:18	2020-01-08 21:00:14	Steiermark	10	Allgemeinmedizin	Kinder	Erwachsene (<65 Jahre)	Schwangere Frauen	Erwachsene (65+ Jahre)				Ja, Erwachsene (<65 Jahre)		Ja, Erwachsene (65+ Jahre)				Allen Risikopatienten, die während der Impfkampagne oder der Grippesaison die Praxis aufsuchen, wird proaktiv eine Grippeimpfung angeboten					Aushang in der Ordination, Bewerbung auf der Homepage, Ansprechen durch meine MA und mich		Stimme eher zu				Stimme eher zu			Bereits durchgemachte Influenza (daher abstrich immer gut) wirkt überzeugend für nächste Saison.	Ja			Nur eibasierter QIV
11262253830	250700270	2020-01-08 19:36:40	2020-01-08 19:40:48	Steiermark	8	Allgemeinmedizin	Kinder	Erwachsene (<65 Jahre)		Erwachsene (65+ Jahre)	Institutionalisierte Patienten (Personen in Pflegeheimen, Altersheimen, etc.)					Ja, Erwachsene (65+ Jahre)				Allen Risikopatienten, die während der Impfkampagne oder der Grippesaison die Praxis aufsuchen, wird proaktiv eine Grippeimpfung angeboten	Einem Teil der Risikopatienten, die während der Impfkampagne oder der Grippesaison die Praxis aufsuchen, wird proaktiv eine Grippeimpfung angeboten (Bitte beschreiben Sie die Teilmenge in der nächsten Frage)	Grippeimpfungen werden nur auf Anfrage des Patienten angeboten		über 65, sowie Risikogruppen				Stimme eher nicht zu			Stimme eher zu				Ja		Nur zellbasierter QIV
11261616506	250700270	2020-01-08 15:18:10	2020-01-08 15:26:58	Tirol	15	Allgemeinmedizin				Erwachsene (65+ Jahre)	Institutionalisierte Patienten (Personen in Pflegeheimen, Altersheimen, etc.)	Nein								Allen Risikopatienten, die während der Impfkampagne oder der Grippesaison die Praxis aufsuchen, wird proaktiv eine Grippeimpfung angeboten						Stimme zu						Stimme eher nicht zu		Patienten, die in den Vorjahren eine Influenza durchgemacht haben, sind eher bereit sich impfen zu lassen.	Ja					Ja			Nein		Nein		Ja
11261588224	250700270	2020-01-08 15:05:14	2020-01-08 15:17:22	Kärnten	15	Arbeitsmedizin		Erwachsene (<65 Jahre)	Schwangere Frauen	Erwachsene (65+ Jahre)				Ja, Erwachsene (<65 Jahre)									Impfaktion in jeder betreuten Firma. Information per Aushang und/oder elektronisch; damit sind alle Beschäftigten informiert.		s. 5.		Stimme eher zu				Stimme eher zu			Aktives Angebot.		Nein
11261565070	250700270	2020-01-08 14:55:57	2020-01-08 15:03:50	Wien	25	Allg Med	Kinder	Erwachsene (<65 Jahre)	Schwangere Frauen	Erwachsene (65+ Jahre)				Ja, Erwachsene (<65 Jahre)				Alle Risikopatienten werden (z.B. per Post) kontaktiert und eine Grippeimpfung wird angeboten		Allen Risikopatienten, die während der Impfkampagne oder der Grippesaison die Praxis aufsuchen, wird proaktiv eine Grippeimpfung angeboten			Impflinge der Vorsaison werden per mail informiert dass die heurige Impfkampagne begonnen hat.		s.o. Wird ein Patient gegen Grippe geimpft wird er gefragt, ob er einen reminder per mail für das nächste Jahr möchte.	Stimme zu					Stimme eher zu				Ja			Nur eibasierter QIV
11261464038	250700270	2020-01-08 14:06:40	2020-01-08 14:10:12	Wien	10	Pädiatrie	Kinder						Ja, Kinder							Allen Risikopatienten, die während der Impfkampagne oder der Grippesaison die Praxis aufsuchen, wird proaktiv eine Grippeimpfung angeboten							Stimme eher zu				Stimme eher zu			Empfehlung durch den Arzt	Ja			Nur eibasierter QIV
11261432258	250700270	2020-01-08 13:41:26	2020-01-08 13:51:39	Vorarlberg	17	Kinder- u. Jugendheilkunde	Kinder	Erwachsene (<65 Jahre)					Ja, Kinder							Allen Risikopatienten, die während der Impfkampagne oder der Grippesaison die Praxis aufsuchen, wird proaktiv eine Grippeimpfung angeboten				allen auf Wunsch		Stimme zu				Stimme zu					Ja			Nur eibasierter QIV
11234727415	250700270	2019-12-19 20:18:38	2019-12-19 20:37:21	Oberösterreich	30	Allgemeinmedizin	Kinder	Erwachsene (<65 Jahre)		Erwachsene (65+ Jahre)	Institutionalisierte Patienten (Personen in Pflegeheimen, Altersheimen, etc.)					Ja, Erwachsene (65+ Jahre)				Allen Risikopatienten, die während der Impfkampagne oder der Grippesaison die Praxis aufsuchen, wird proaktiv eine Grippeimpfung angeboten				besonders alle Pat. über 65, und alle die sich impfen lassen wollen	In der Ordination, werden schon von meinen Assistentinnen aktiv angesprochen		Stimme eher zu			Stimme zu				Berichte in den Medien über Grippeerkrankungen , über jährliche Todesfälle in Österreich, dzt. 2 Schulen die wegen Grippeerkrankungen geschlossen werden mußten.	Ja			Nur eibasierter QIV
11231233106	250700270	2019-12-18 13:36:43	2019-12-18 13:41:36	Salzburg	seit 2 Jahren eigene Praxis	Anästhesistin	Kinder	Erwachsene (<65 Jahre)	Schwangere Frauen	Erwachsene (65+ Jahre)	Institutionalisierte Patienten (Personen in Pflegeheimen, Altersheimen, etc.)			Ja, Erwachsene (<65 Jahre)						Allen Risikopatienten, die während der Impfkampagne oder der Grippesaison die Praxis aufsuchen, wird proaktiv eine Grippeimpfung angeboten	Einem Teil der Risikopatienten, die während der Impfkampagne oder der Grippesaison die Praxis aufsuchen, wird proaktiv eine Grippeimpfung angeboten (Bitte beschreiben Sie die Teilmenge in der nächsten Frage)			Risikopatienten aller Altersstufe		Stimme zu				Stimme zu				selbst bereits eine Influenzaerkrankung durch gemacht	Ja			Nur eibasierter QIV
11224029843	250700270	2019-12-15 22:35:56	2019-12-15 22:41:58	Niederösterreich	14	Allgemeinmedizin	Kinder	Erwachsene (<65 Jahre)	Schwangere Frauen	Erwachsene (65+ Jahre)	Institutionalisierte Patienten (Personen in Pflegeheimen, Altersheimen, etc.)	Nein								Allen Risikopatienten, die während der Impfkampagne oder der Grippesaison die Praxis aufsuchen, wird proaktiv eine Grippeimpfung angeboten					Gespräch durch Ärzte und Ordinstionsmitarbeiterinnen	Stimme zu				Stimme zu					Ja				Beide		Nein		Nein		Nein		Ja
11223576828	250700270	2019-12-15 14:40:02	2019-12-15 14:52:12	Wien	33	Allgemeinmedizin	Kinder	Erwachsene (<65 Jahre)	Schwangere Frauen	Erwachsene (65+ Jahre)						Ja, Erwachsene (65+ Jahre)				Allen Risikopatienten, die während der Impfkampagne oder der Grippesaison die Praxis aufsuchen, wird proaktiv eine Grippeimpfung angeboten							Stimme eher zu			Stimme zu					Ja			Nur eibasierter QIV
11217492466	250700270	2019-12-12 18:00:00	2019-12-12 18:05:22	Salzburg	20	Kinder- und Jugendheilkunde	Kinder						Ja, Kinder							Allen Risikopatienten, die während der Impfkampagne oder der Grippesaison die Praxis aufsuchen, wird proaktiv eine Grippeimpfung angeboten		Grippeimpfungen werden nur auf Anfrage des Patienten angeboten		mit Herzfehler, Asthma bronchiale, CF, Geschwister von Frühchen	persönlich, Plakat	Stimme zu				Stimme zu					Ja			Nur eibasierter QIV
11217391399	250700270	2019-12-12 17:28:46	2019-12-12 17:36:38	Steiermark	40	Allgemeinmedizin	Kinder	Erwachsene (<65 Jahre)	Schwangere Frauen	Erwachsene (65+ Jahre)	Institutionalisierte Patienten (Personen in Pflegeheimen, Altersheimen, etc.)					Ja, Erwachsene (65+ Jahre)				Allen Risikopatienten, die während der Impfkampagne oder der Grippesaison die Praxis aufsuchen, wird proaktiv eine Grippeimpfung angeboten							Stimme eher zu				Stimme eher zu				Ja				Beide		Nein		Nein		Nein			Nein
11216918662	250700270	2019-12-12 14:49:42	2019-12-12 14:57:34	OÖ	30	Allgemeinmedizin	Kinder	Erwachsene (<65 Jahre)	Schwangere Frauen	Erwachsene (65+ Jahre)	Institutionalisierte Patienten (Personen in Pflegeheimen, Altersheimen, etc.)				Ja, Schwangere Frauen					Allen Risikopatienten, die während der Impfkampagne oder der Grippesaison die Praxis aufsuchen, wird proaktiv eine Grippeimpfung angeboten				Allen die viel Kontakt zu Menschen haben	aktives Ansprechangebot meinerseits Ein Folder ist im Wartezimmer ausgehängt		Stimme eher zu			Stimme zu					Ja			Nur eibasierter QIV
11216749175	250700270	2019-12-12 13:38:01	2019-12-12 13:53:21	Oberösterreich	31	Kinder u Jugendheilkunde	Kinder	Erwachsene (<65 Jahre)	Schwangere Frauen	Erwachsene (65+ Jahre)			Ja, Kinder							Allen Risikopatienten, die während der Impfkampagne oder der Grippesaison die Praxis aufsuchen, wird proaktiv eine Grippeimpfung angeboten				alle > 6 monate	s.o.	Stimme zu				Stimme zu					Ja				Beide		Nein		Nein		Nein		Ja
11216174663	250700270	2019-12-12 08:18:14	2019-12-12 09:48:39	STMK	17		Kinder	Erwachsene (<65 Jahre)	Schwangere Frauen	Erwachsene (65+ Jahre)	Institutionalisierte Patienten (Personen in Pflegeheimen, Altersheimen, etc.)	Nein								Allen Risikopatienten, die während der Impfkampagne oder der Grippesaison die Praxis aufsuchen, wird proaktiv eine Grippeimpfung angeboten				Risikogruppen			Stimme eher zu			Stimme zu				TV und Radioeinschaltungen	Ja			Nur eibasierter QIV
11214551339	250700270	2019-12-11 18:31:24	2019-12-11 18:34:39	Niederösterreich	33	keine	Kinder	Erwachsene (<65 Jahre)		Erwachsene (65+ Jahre)		Nein								Allen Risikopatienten, die während der Impfkampagne oder der Grippesaison die Praxis aufsuchen, wird proaktiv eine Grippeimpfung angeboten					Aushang, vergünstigter Impfstoff		Stimme eher zu			Stimme zu					Ja			Nur eibasierter QIV
11214534053	250700270	2019-12-11 18:24:56	2019-12-11 18:37:35	Niederösterreich	38	Allgemeinmedizin		Erwachsene (<65 Jahre)		Erwachsene (65+ Jahre)						Ja, Erwachsene (65+ Jahre)				Allen Risikopatienten, die während der Impfkampagne oder der Grippesaison die Praxis aufsuchen, wird proaktiv eine Grippeimpfung angeboten							Stimme eher zu				Stimme eher zu				Ja				Beide		Nein		Nein		Nein		Ja		Lieferengpass für den tetravalenten Impfstoff Saison 2018/2019
11214228892	250700270	2019-12-11 16:53:41	2019-12-11 17:03:08	Wien	23	Allgemeinmedizi	Kinder	Erwachsene (<65 Jahre)	Schwangere Frauen	Erwachsene (65+ Jahre)	Institutionalisierte Patienten (Personen in Pflegeheimen, Altersheimen, etc.)					Ja, Erwachsene (65+ Jahre)				Allen Risikopatienten, die während der Impfkampagne oder der Grippesaison die Praxis aufsuchen, wird proaktiv eine Grippeimpfung angeboten	Einem Teil der Risikopatienten, die während der Impfkampagne oder der Grippesaison die Praxis aufsuchen, wird proaktiv eine Grippeimpfung angeboten (Bitte beschreiben Sie die Teilmenge in der nächsten Frage)		alle Patienten	jedem, aber auch Patienten die schon eine Influenza hatten,Pat. mit Grunderkrankungen	Poster mit dem Hinweis,dass Impfstoff lagernd ist			Stimme eher nicht zu		Stimme zu					Ja			Nur eibasierter QIV
11214046667	250700270	2019-12-11 15:59:02	2019-12-11 16:09:05	Burgenland	34	AM	Kinder	Erwachsene (<65 Jahre)		Erwachsene (65+ Jahre)	Institutionalisierte Patienten (Personen in Pflegeheimen, Altersheimen, etc.)					Ja, Erwachsene (65+ Jahre)				Allen Risikopatienten, die während der Impfkampagne oder der Grippesaison die Praxis aufsuchen, wird proaktiv eine Grippeimpfung angeboten			Aushang Plakat in der Ordination		Folder im Wartezimmer	Stimme zu				Stimme zu				beginnende Grippewelle,Medien	Ja				Beide		Nein		Nein		Nein			Nein
11213699147	250700270	2019-12-11 13:59:05	2019-12-11 14:04:56	NÖ	35	AM		Erwachsene (<65 Jahre)		Erwachsene (65+ Jahre)	Institutionalisierte Patienten (Personen in Pflegeheimen, Altersheimen, etc.)	Nein								Allen Risikopatienten, die während der Impfkampagne oder der Grippesaison die Praxis aufsuchen, wird proaktiv eine Grippeimpfung angeboten		Grippeimpfungen werden nur auf Anfrage des Patienten angeboten				Stimme zu				Stimme zu					Ja				Beide	Ja		Ja			Nein			Nein
11213673826	250700270	2019-12-11 13:47:59	2019-12-11 13:54:18	Tirol	25	Allgemeinmedizin		Erwachsene (<65 Jahre)	Schwangere Frauen	Erwachsene (65+ Jahre)	Institutionalisierte Patienten (Personen in Pflegeheimen, Altersheimen, etc.)					Ja, Erwachsene (65+ Jahre)	Ja, Institutionalisierte Patienten (Personen in Pflegeheimen, Altersheimen, etc.)					Grippeimpfungen werden nur auf Anfrage des Patienten angeboten					Stimme eher zu						Stimme nicht zu		Ja			Nur eibasierter QIV
11213651317	250700270	2019-12-11 13:38:10	2019-12-11 13:50:45	Tirol	12			Erwachsene (<65 Jahre)		Erwachsene (65+ Jahre)	Institutionalisierte Patienten (Personen in Pflegeheimen, Altersheimen, etc.)			Ja, Erwachsene (<65 Jahre)		Ja, Erwachsene (65+ Jahre)	Ja, Institutionalisierte Patienten (Personen in Pflegeheimen, Altersheimen, etc.)				Einem Teil der Risikopatienten, die während der Impfkampagne oder der Grippesaison die Praxis aufsuchen, wird proaktiv eine Grippeimpfung angeboten (Bitte beschreiben Sie die Teilmenge in der nächsten Frage)			stark risikogefährdeten Pat. wird eine Impfung empfohlen	Empfehlung durch Fachärzte Bezüglich Impfstoffe: in unserer Ordination sind keine Impfstoffe vorhanden, die Pat. besorgen den Impfstoff in der Apotheke und kommen dann zum Impfen in die Ordination - habe somit selten Einfluss auf die Wahl des Impfstoffes! (weitere Fragen somit z.T. nicht aussagekräftig)			Stimme eher nicht zu			Stimme eher zu				Ja			Nur eibasierter QIV
11213602050	250700270	2019-12-11 13:16:09	2019-12-11 13:20:45	Tirol	35	Allgemeinmedizin	Kinder	Erwachsene (<65 Jahre)	Schwangere Frauen	Erwachsene (65+ Jahre)	Institutionalisierte Patienten (Personen in Pflegeheimen, Altersheimen, etc.)			Ja, Erwachsene (<65 Jahre)						Allen Risikopatienten, die während der Impfkampagne oder der Grippesaison die Praxis aufsuchen, wird proaktiv eine Grippeimpfung angeboten							Stimme eher zu			Stimme zu					Ja		Nur zellbasierter QIV
11213531244	250700270	2019-12-11 12:44:41	2019-12-11 12:48:25	NÖ	9	Allgemeinmedizin	Kinder	Erwachsene (<65 Jahre)	Schwangere Frauen	Erwachsene (65+ Jahre)				Ja, Erwachsene (<65 Jahre)		Ja, Erwachsene (65+ Jahre)				Allen Risikopatienten, die während der Impfkampagne oder der Grippesaison die Praxis aufsuchen, wird proaktiv eine Grippeimpfung angeboten							Stimme eher zu				Stimme eher zu				Ja		Nur zellbasierter QIV
11213495938	250700270	2019-12-11 12:28:03	2019-12-11 12:31:20	Salzburg	25	Pädiatrie	Kinder						Ja, Kinder							Allen Risikopatienten, die während der Impfkampagne oder der Grippesaison die Praxis aufsuchen, wird proaktiv eine Grippeimpfung angeboten					Prospekte, folder, Plakate	Stimme zu				Stimme zu					Ja			Nur eibasierter QIV
11213333504	250700270	2019-12-11 10:57:48	2019-12-11 11:18:02	Salzburg	23	Unfall und Allgemeinmedizin	Kinder	Erwachsene (<65 Jahre)		Erwachsene (65+ Jahre)	Institutionalisierte Patienten (Personen in Pflegeheimen, Altersheimen, etc.)			Ja, Erwachsene (<65 Jahre)		Ja, Erwachsene (65+ Jahre)	Ja, Institutionalisierte Patienten (Personen in Pflegeheimen, Altersheimen, etc.)			Allen Risikopatienten, die während der Impfkampagne oder der Grippesaison die Praxis aufsuchen, wird proaktiv eine Grippeimpfung angeboten		Grippeimpfungen werden nur auf Anfrage des Patienten angeboten		Risikopatient	Kardiovaskuläre Risiko,Diabetes,Lungenerkrankungen		Stimme eher zu			Stimme zu				Chronisch Kranke	Ja			Nur eibasierter QIV
11213291978	250700270	2019-12-11 10:49:44	2019-12-11 10:57:13	OÖ	5	Allgemeinmed	Kinder	Erwachsene (<65 Jahre)	Schwangere Frauen	Erwachsene (65+ Jahre)			Ja, Kinder	Ja, Erwachsene (<65 Jahre)						Allen Risikopatienten, die während der Impfkampagne oder der Grippesaison die Praxis aufsuchen, wird proaktiv eine Grippeimpfung angeboten		Grippeimpfungen werden nur auf Anfrage des Patienten angeboten				Stimme zu						Stimme eher nicht zu		influenzafall in der familie in den vergangenen jahren!	Ja			Nur eibasierter QIV
11213218685	250700270	2019-12-11 10:13:11	2019-12-11 10:22:04	Oberösterreich	13	Allgemeinmedizin	Kinder	Erwachsene (<65 Jahre)	Schwangere Frauen	Erwachsene (65+ Jahre)	Institutionalisierte Patienten (Personen in Pflegeheimen, Altersheimen, etc.)	Nein								Allen Risikopatienten, die während der Impfkampagne oder der Grippesaison die Praxis aufsuchen, wird proaktiv eine Grippeimpfung angeboten					Plakate und Folder im Warteraum		Stimme eher zu				Stimme eher zu				Ja			Nur eibasierter QIV
11213199690	250700270	2019-12-11 10:03:46	2019-12-11 10:06:53	Wien	25	Kinderheilkunde	Kinder						Ja, Kinder							Allen Risikopatienten, die während der Impfkampagne oder der Grippesaison die Praxis aufsuchen, wird proaktiv eine Grippeimpfung angeboten			wird allen Patienten empfohlen	allen	Kein Angebot sondern eine ärztliche Empfehlung	Stimme zu					Stimme eher zu				Ja			Nur eibasierter QIV
11213154704	250700270	2019-12-11 09:39:08	2019-12-11 09:43:00	NÖ	12	Sportmedizin	Kinder			Erwachsene (65+ Jahre)						Ja, Erwachsene (65+ Jahre)					Einem Teil der Risikopatienten, die während der Impfkampagne oder der Grippesaison die Praxis aufsuchen, wird proaktiv eine Grippeimpfung angeboten (Bitte beschreiben Sie die Teilmenge in der nächsten Frage)						Stimme eher zu			Stimme zu					Ja		Nur zellbasierter QIV
11213145210	250700270	2019-12-11 09:34:12	2019-12-11 09:38:25	Steiermark	10	PÄDATRie	Kinder	Erwachsene (<65 Jahre)	Schwangere Frauen				Ja, Kinder							Allen Risikopatienten, die während der Impfkampagne oder der Grippesaison die Praxis aufsuchen, wird proaktiv eine Grippeimpfung angeboten				Ab Juni 2019 wurde allen Patienten eine Aufklärung für die Grippeimpfung proaktiv erteilt	proaktiv ab Juli 2019 jedem Patienten	Stimme zu				Stimme zu				proactive Aufklärung wiederholt	Ja			Nur eibasierter QIV
11213144835	250700270	2019-12-11 09:33:58	2019-12-11 09:37:39	OÖ	2	Allgemeinmedizin		Erwachsene (<65 Jahre)	Schwangere Frauen	Erwachsene (65+ Jahre)	Institutionalisierte Patienten (Personen in Pflegeheimen, Altersheimen, etc.)			Ja, Erwachsene (<65 Jahre)		Ja, Erwachsene (65+ Jahre)					Einem Teil der Risikopatienten, die während der Impfkampagne oder der Grippesaison die Praxis aufsuchen, wird proaktiv eine Grippeimpfung angeboten (Bitte beschreiben Sie die Teilmenge in der nächsten Frage)						Stimme eher zu			Stimme zu					Ja						Nein		Nein		Nein		Ja
11213142403	250700270	2019-12-11 09:32:36	2019-12-11 09:40:00	OÖMR	3	Lungenheilkunde		Erwachsene (<65 Jahre)	Schwangere Frauen	Erwachsene (65+ Jahre)	Institutionalisierte Patienten (Personen in Pflegeheimen, Altersheimen, etc.)					Ja, Erwachsene (65+ Jahre)				Allen Risikopatienten, die während der Impfkampagne oder der Grippesaison die Praxis aufsuchen, wird proaktiv eine Grippeimpfung angeboten				Patienten mit chronischen Erkrankungen; Patienten über 65 Jahre; Patienten in Berufen mit häufigen Personenkontakt oder im Pflegebereich	Verbilligt aufgrund einer Aktion mit der OÖGKK	Stimme zu				Stimme zu				das man sie sofort und kostengünstig impft	Ja			Nur eibasierter QIV
11213125860	250700270	2019-12-11 09:22:34	2019-12-11 09:33:42		3	Allgemeinmedizin, Transfusionsmedizin		Erwachsene (<65 Jahre)	Schwangere Frauen	Erwachsene (65+ Jahre)	Institutionalisierte Patienten (Personen in Pflegeheimen, Altersheimen, etc.)					Ja, Erwachsene (65+ Jahre)	Ja, Institutionalisierte Patienten (Personen in Pflegeheimen, Altersheimen, etc.)			Allen Risikopatienten, die während der Impfkampagne oder der Grippesaison die Praxis aufsuchen, wird proaktiv eine Grippeimpfung angeboten		Grippeimpfungen werden nur auf Anfrage des Patienten angeboten	Vormerkung im EDV System für Pat mit Dauerrezepten	alle Diabetiker, Hypertoniker, Herzkranke, COPD, Asthmapatienten, massive Adipositas alle Pat mit einem grippalen Infekt und Co-morbidität, Lehrer/innen, Kindergärtnerinnen, Personen mit viel öffentlichem Kontakt (Leute, die am Schalter arbeiten, Verkauf)	immer direkt im Gespräch, digitaler Bilderrahmen in der Ordination, immer beim Abholen des Dauerrezeptes	Stimme zu					Stimme eher zu			grippaler Infekt von August-Dezember, "Ich bin so oft krank" Patienten	Ja		Nur zellbasierter QIV
11213108932	250700270	2019-12-11 09:11:04	2019-12-11 09:28:04	Wien	10	Allgemeinmedizin	Kinder	Erwachsene (<65 Jahre)	Schwangere Frauen	Erwachsene (65+ Jahre)	Institutionalisierte Patienten (Personen in Pflegeheimen, Altersheimen, etc.)			Ja, Erwachsene (<65 Jahre)		Ja, Erwachsene (65+ Jahre)				Allen Risikopatienten, die während der Impfkampagne oder der Grippesaison die Praxis aufsuchen, wird proaktiv eine Grippeimpfung angeboten				allen Pat., v.a. >65, immunsupr., chron. krank	Aushänge, aktive Kommunikaiton		Stimme eher zu					Stimme eher nicht zu		Fakten, Studien, nebeneffekte	Ja			Nur eibasierter QIV
11213108188	250700270	2019-12-11 09:10:08	2019-12-11 09:26:31	Niederösterreich	35		Kinder	Erwachsene (<65 Jahre)	Schwangere Frauen	Erwachsene (65+ Jahre)	Institutionalisierte Patienten (Personen in Pflegeheimen, Altersheimen, etc.)			Ja, Erwachsene (<65 Jahre)			Ja, Institutionalisierte Patienten (Personen in Pflegeheimen, Altersheimen, etc.)		Ein Teil der Risikopatienten wird kontaktiert und eine Grippeimpfung wird angeboten (z.B. per Post) (Bitte beschreiben Sie die Teilmenge in der nächsten Frage)	Allen Risikopatienten, die während der Impfkampagne oder der Grippesaison die Praxis aufsuchen, wird proaktiv eine Grippeimpfung angeboten				prinzipiell allen Personen.... früher hatte ich die Grippeimpfstoffe in der Ordination lagernd und konnte bei Bereitschaft rasch und flott immunusieren..... nach der Einführung der Registrierkasse müsste ich den Ankauf und den Verkauf dokumentieren und dafür Steuer zahlen.... die Impfwilligen müssen halt jetzt den Impfstoff selbst in der Apotheke besorgen und dann nochmals die Ordination aufsuche…	s. o.	Stimme zu				Stimme zu				s. o.	Ja				Beide		Nein		Nein		Nein		Ja		Manche Impfstoffe sind zeitweilig gar nicht vorrätig oder lieferbar
11213097619	250700270	2019-12-11 09:03:41	2019-12-11 09:09:53	Steiermark	35	Allgemeinmedizin	Kinder	Erwachsene (<65 Jahre)	Schwangere Frauen	Erwachsene (65+ Jahre)	Institutionalisierte Patienten (Personen in Pflegeheimen, Altersheimen, etc.)	Nein								Allen Risikopatienten, die während der Impfkampagne oder der Grippesaison die Praxis aufsuchen, wird proaktiv eine Grippeimpfung angeboten			Die Impfung ist für alle möglich			Stimme zu					Stimme eher zu				Ja			Nur eibasierter QIV
11213087765	250700270	2019-12-11 08:55:46	2019-12-11 09:03:14	Wien	20	Kinderheilkunde und Allgemeinmedizin	Kinder	Erwachsene (<65 Jahre)	Schwangere Frauen	Erwachsene (65+ Jahre)			Ja, Kinder					Alle Risikopatienten werden (z.B. per Post) kontaktiert und eine Grippeimpfung wird angeboten		Allen Risikopatienten, die während der Impfkampagne oder der Grippesaison die Praxis aufsuchen, wird proaktiv eine Grippeimpfung angeboten	Einem Teil der Risikopatienten, die während der Impfkampagne oder der Grippesaison die Praxis aufsuchen, wird proaktiv eine Grippeimpfung angeboten (Bitte beschreiben Sie die Teilmenge in der nächsten Frage)		mail an alle Patienten, nicht nur Risiko	allen	mail, Erinnerung bei jedem Kontakt		Stimme eher zu				Stimme eher zu			gesunder Menschenverstand versus Esoteriker vorher durchgemachte Influenza	Ja			Nur eibasierter QIV
11210272426	250700270	2019-12-10 14:50:56	2020-01-02 13:13:44	Wein	30	Allgemeinmedizin	Kinder	Erwachsene (<65 Jahre)		Erwachsene (65+ Jahre)	Institutionalisierte Patienten (Personen in Pflegeheimen, Altersheimen, etc.)		Ja, Kinder				Ja, Institutionalisierte Patienten (Personen in Pflegeheimen, Altersheimen, etc.)			Allen Risikopatienten, die während der Impfkampagne oder der Grippesaison die Praxis aufsuchen, wird proaktiv eine Grippeimpfung angeboten				Mit kardialen, pulmonalen Vorerrankungen, Diab. mell, Kinder, junge Erwachsene	Direkte Ansprache		Stimme eher zu				Stimme eher zu				Ja			Nur eibasierter QIV
[truncated: 101 more columns]

## Sheet: Italy
Respondent ID	Collector ID	Start Date	End Date	Informazioni generali			A quali categorie di pazienti somministri il vaccino antinfluenzale? (indicarne una o più)					Alcune delle categorie di pazienti sopraelencate sono maggiormente rappresentate tra i tuoi assistiti? (indicarne una o più)						In che modalità offri la vaccinazione antinfluenzale stagionale ai pazienti che appartengono alle categorie a rischio? (indicarne una o più)						Descrivi le categorie a rischio che contatti	Se vuoi commenta come viene offerta la vaccinazione antinfluenzale ai tuoi pazienti	In che misura sei d’accordo con la seguente affermazione: i pazienti che percepiscono di appartenere a una categoria a rischio sono maggiormente predisposti alla vaccinazione?				In che misura sei d’accordo con la seguente affermazione: i pazienti che sono più attenti alla loro salute sono maggiormente predisposti alla vaccinazione?				Se vuoi descrivi quali sono i fattori che influiscono sull’accettazione della vaccinazione	Hai assisititi di età compresa tra i 10 ed i 17 anni?		Quali tipologie di vaccini sono disponibili presso il tuo ambulatorio per la somministrazione ai soggetti di età compresa tra i 10 ed i 17 anni?			La preferenza dei genitori per una delle tipologie vaccinali condiziona la scelta del tipo di vaccino da somministrare ai bambini tra i 10 e i 17 anni?		La disponibilità del vaccino determina la scelta del tipo di vaccino da somministrare nei pazienti tra i 10 e i 17 anni?			Le caratteristiche dei singoli pazienti, come età, comorbilità, etc. (tranne la controindicazione), condizionano la scelta del tipo di vaccino da somministrare ai bambini di età compresa tra i 10 e i 17 anni?		Quali caratteristiche del paziente ti indirizzano verso la scelta della tipologia di vaccino? (indica tutte quelle pertinenti)
				Regione	Anzianità lavorativa (anni)	Specializzazioni (se ci sono)	Bambini che rientrano nei gruppi a rischio	Adulti < 65 anni che rientrano nei gruppi a rischio	Donne incinta	Adulti 65+ anni che rientrano nei gruppi a rischio	Pazienti istituzionalizzati	No	Sì, Bambini che rientrano nei gruppi a rischio	Sì, Adulti < 65 anni che rientrano nei gruppi a rischio	Sì, Donne incinta	Sì, Adulti 65+ anni che rientrano nei gruppi a rischio	Sì, Pazienti istituzionalizzati	Tutti i pazienti che appartengono alle categorie a rischio sono contattati (e.s. invio lettera)	Solo una parte di pazienti che appartengono alle categorie a rischio viene contattata (e.s. invio lettera) (Descrivi questo sottogruppo nella prossima domanda)	Viene offerta la vaccinazione antinfluenzale in modo proattivo a tutti i pazienti che appartengono alle categorie a rischio solo se si presentano per un consulto medico durante la campagna vaccinale antinfluenzale	La vaccinazione antinfluenzale è offerta in modo proattivo ad un sottogruppo di pazienti che appartengono alle categorie a rischio solo se si presentano per un consulto durante la campagna vaccinale antinfluenzale (Descrivi questo sottogruppo nella prossima domanda)	La vaccinazione antinfluenzale è offerta ai soli pazienti che ne fanno richiesta	Altro, prego specificare	Open-Ended Response	Open-Ended Response	Completamente d’accordo	Parzialmente d’accordo	Parzialemente in disaccordo	Completamente in disaccordo	Completamente d’accordo	Parzialmente d’accordo	Parzialmente in disaccordo	Completamente in disaccordo	Open-Ended Response	Sì	No	Unicamente QIV coltivato su uova	Unicamente QIV coltivato su colture cellulari	Sia QIV coltivato su uova che QIV coltivato su colture cellulari	Sì	No	Sì	No	Si prega di commentare la disponibilità del vaccino	Sì	No	Giovane età	Età avanzata	Presenza di comorbilità multiple
11279425285	250670705	2020-01-16 19:42:59	2020-01-16 19:50:42	Emilia Romagna	16	Reumatologia		Adulti < 65 anni che rientrano nei gruppi a rischio	Donne incinta	Adulti 65+ anni che rientrano nei gruppi a rischio	Pazienti istituzionalizzati			Sì, Adulti < 65 anni che rientrano nei gruppi a rischio		Sì, Adulti 65+ anni che rientrano nei gruppi a rischio	Sì, Pazienti istituzionalizzati			Viene offerta la vaccinazione antinfluenzale in modo proattivo a tutti i pazienti che appartengono alle categorie a rischio solo se si presentano per un consulto medico durante la campagna vaccinale antinfluenzale						Completamente d’accordo				Completamente d’accordo				cultura	Sì				Sia QIV coltivato su uova che QIV coltivato su colture cellulari		No		No	non vaccino pazienti in questa fascia di età		No
11278182798	250670705	2020-01-16 10:18:05	2020-01-16 10:22:42	puglia	36	medicina dello sport		Adulti < 65 anni che rientrano nei gruppi a rischio		Adulti 65+ anni che rientrano nei gruppi a rischio	Pazienti istituzionalizzati					Sì, Adulti 65+ anni che rientrano nei gruppi a rischio						La vaccinazione antinfluenzale è offerta ai soli pazienti che ne fanno richiesta					Parzialmente d’accordo			Completamente d’accordo				per maggiore tutela	Sì
11276314565	250670705	2020-01-15 17:46:30	2020-01-15 17:52:34	lombardia	39	Pneumologia		Adulti < 65 anni che rientrano nei gruppi a rischio		Adulti 65+ anni che rientrano nei gruppi a rischio						Sì, Adulti 65+ anni che rientrano nei gruppi a rischio				Viene offerta la vaccinazione antinfluenzale in modo proattivo a tutti i pazienti che appartengono alle categorie a rischio solo se si presentano per un consulto medico durante la campagna vaccinale antinfluenzale							Parzialmente d’accordo				Parzialmente d’accordo				Sì			Unicamente QIV coltivato su colture cellulari
11276087007	250670705	2020-01-15 16:33:24	2020-01-15 16:49:05	campania	25	Pediatria	Bambini che rientrano nei gruppi a rischio						Sì, Bambini che rientrano nei gruppi a rischio					Tutti i pazienti che appartengono alle categorie a rischio sono contattati (e.s. invio lettera)						bambini con patologie croniche bambini scolarizzati con pregressa IRR	contatto tramite w.a.	Completamente d’accordo				Completamente d’accordo				feedback positivi	Sì		Unicamente QIV coltivato su uova
11272836858	250670705	2020-01-14 13:12:41	2020-01-14 13:17:10	piemonte	40	pneumologo, allergologia/immunologia, MMG	Bambini che rientrano nei gruppi a rischio	Adulti < 65 anni che rientrano nei gruppi a rischio	Donne incinta	Adulti 65+ anni che rientrano nei gruppi a rischio						Sì, Adulti 65+ anni che rientrano nei gruppi a rischio		Tutti i pazienti che appartengono alle categorie a rischio sono contattati (e.s. invio lettera)							tutti i pazienti a rischio sono contattati, gli ultra65 solo se si presentano in studio per qualsiasi motivo		Parzialmente d’accordo				Parzialmente d’accordo				Sì						No		No	in Piemonte non abbiamo scelta sul vaccino da somministrare!		No
11272767926	250670705	2020-01-14 12:29:43	2020-01-14 12:37:27	PIEMONTE	41	PEDIATRIA	Bambini che rientrano nei gruppi a rischio					No								Viene offerta la vaccinazione antinfluenzale in modo proattivo a tutti i pazienti che appartengono alle categorie a rischio solo se si presentano per un consulto medico durante la campagna vaccinale antinfluenzale							Parzialmente d’accordo			Completamente d’accordo				BENEFICI	Sì		Unicamente QIV coltivato su uova
11271233189	250670705	2020-01-13 19:34:33	2020-01-13 19:39:53	Veneto	38	Pediatria	Bambini che rientrano nei gruppi a rischio						Sì, Bambini che rientrano nei gruppi a rischio					Tutti i pazienti che appartengono alle categorie a rischio sono contattati (e.s. invio lettera)									Parzialmente d’accordo			Completamente d’accordo					Sì		Unicamente QIV coltivato su uova
11271076393	250670705	2020-01-13 18:40:37	2020-01-13 18:43:26	puglia	28	pediatria	Bambini che rientrano nei gruppi a rischio						Sì, Bambini che rientrano nei gruppi a rischio					Tutti i pazienti che appartengono alle categorie a rischio sono contattati (e.s. invio lettera)								Completamente d’accordo				Completamente d’accordo					Sì		Unicamente QIV coltivato su uova
11270305521	250670705	2020-01-13 13:24:59	2020-01-13 13:41:36	Veneto	38	Medicina Interna		Adulti < 65 anni che rientrano nei gruppi a rischio	Donne incinta	Adulti 65+ anni che rientrano nei gruppi a rischio						Sì, Adulti 65+ anni che rientrano nei gruppi a rischio				Viene offerta la vaccinazione antinfluenzale in modo proattivo a tutti i pazienti che appartengono alle categorie a rischio solo se si presentano per un consulto medico durante la campagna vaccinale antinfluenzale					Gli anziani si presentano spontaneamente perchè da molti anni offro questo servizio. Alcuni "ritardatari" vengono invitati via telefono. I non deambulanti vengono vaccinati a domicilio. I 65enni quest'anno hanno ricevuto una lettera dalla ULSS	Completamente d’accordo				Completamente d’accordo				Convinzioni personali; esperienza personale/familiare; fiducia nel MMG	Sì		Unicamente QIV coltivato su uova
11269304570	250670705	2020-01-12 18:38:38	2020-01-12 18:46:05	PUGLIA	40	IGIENE		Adulti < 65 anni che rientrano nei gruppi a rischio		Adulti 65+ anni che rientrano nei gruppi a rischio						Sì, Adulti 65+ anni che rientrano nei gruppi a rischio				Viene offerta la vaccinazione antinfluenzale in modo proattivo a tutti i pazienti che appartengono alle categorie a rischio solo se si presentano per un consulto medico durante la campagna vaccinale antinfluenzale							Parzialmente d’accordo				Parzialmente d’accordo				Sì		Unicamente QIV coltivato su uova
11267961376	250670705	2020-01-11 11:34:36	2020-01-11 11:40:09	marche	33	pediatria	Bambini che rientrano nei gruppi a rischio						Sì, Bambini che rientrano nei gruppi a rischio							Viene offerta la vaccinazione antinfluenzale in modo proattivo a tutti i pazienti che appartengono alle categorie a rischio solo se si presentano per un consulto medico durante la campagna vaccinale antinfluenzale				cardiopatici asmatici diabetici pz copn danno neurologico	sono pediatra di libera scelta e la presento nel corso dei bilanci di salute		Parzialmente d’accordo				Parzialmente d’accordo			evitare il coinvolgimento nell'epidemia influenzale del proprio figliuo	Sì		Unicamente QIV coltivato su uova
11266602707	250670705	2020-01-10 17:47:17	2020-01-10 18:03:20	trento	10	corso formazione in medicina generale		Adulti < 65 anni che rientrano nei gruppi a rischio	Donne incinta	Adulti 65+ anni che rientrano nei gruppi a rischio						Sì, Adulti 65+ anni che rientrano nei gruppi a rischio				Viene offerta la vaccinazione antinfluenzale in modo proattivo a tutti i pazienti che appartengono alle categorie a rischio solo se si presentano per un consulto medico durante la campagna vaccinale antinfluenzale						Completamente d’accordo					Parzialmente d’accordo				Sì
11266031117	250670705	2020-01-10 13:32:31	2020-01-10 13:37:39	lombardia	20	peditatria e neonatologia	Bambini che rientrano nei gruppi a rischio						Sì, Bambini che rientrano nei gruppi a rischio					Tutti i pazienti che appartengono alle categorie a rischio sono contattati (e.s. invio lettera)								Completamente d’accordo					Parzialmente d’accordo				Sì		Unicamente QIV coltivato su uova
11265636920	250670705	2020-01-10 08:20:17	2020-01-10 08:28:40	EMILIA ROMAGNA	2			Adulti < 65 anni che rientrano nei gruppi a rischio		Adulti 65+ anni che rientrano nei gruppi a rischio	Pazienti istituzionalizzati			Sì, Adulti < 65 anni che rientrano nei gruppi a rischio		Sì, Adulti 65+ anni che rientrano nei gruppi a rischio	Sì, Pazienti istituzionalizzati			Viene offerta la vaccinazione antinfluenzale in modo proattivo a tutti i pazienti che appartengono alle categorie a rischio solo se si presentano per un consulto medico durante la campagna vaccinale antinfluenzale							Parzialmente d’accordo				Parzialmente d’accordo				Sì		Unicamente QIV coltivato su uova
11262771135	250670705	2020-01-08 23:41:16	2020-01-08 23:59:11	Campania	39		Bambini che rientrano nei gruppi a rischio	Adulti < 65 anni che rientrano nei gruppi a rischio	Donne incinta	Adulti 65+ anni che rientrano nei gruppi a rischio	Pazienti istituzionalizzati			Sì, Adulti < 65 anni che rientrano nei gruppi a rischio		Sì, Adulti 65+ anni che rientrano nei gruppi a rischio		Tutti i pazienti che appartengono alle categorie a rischio sono contattati (e.s. invio lettera)								Completamente d’accordo					Parzialmente d’accordo				Sì		Unicamente QIV coltivato su uova
11259899964	250670705	2020-01-07 19:55:27	2020-01-07 20:51:31	LAZIO	39		Bambini che rientrano nei gruppi a rischio	Adulti < 65 anni che rientrano nei gruppi a rischio	Donne incinta	Adulti 65+ anni che rientrano nei gruppi a rischio	Pazienti istituzionalizzati			Sì, Adulti < 65 anni che rientrano nei gruppi a rischio		Sì, Adulti 65+ anni che rientrano nei gruppi a rischio			Solo una parte di pazienti che appartengono alle categorie a rischio viene contattata (e.s. invio lettera) (Descrivi questo sottogruppo nella prossima domanda)	Viene offerta la vaccinazione antinfluenzale in modo proattivo a tutti i pazienti che appartengono alle categorie a rischio solo se si presentano per un consulto medico durante la campagna vaccinale antinfluenzale				DIABETICI,CARDIOPATICI,ONCOLOGICI,BRONCHITICI CRONICI.	ATTRAVERSO CARTELLI IN SALA D'ASPETTO. MA ORMAI LA CONSUETUDINE PORTA LORO STESSI AD INFORMARSI SUGLI APPUNTAMENTI IN PROGRAMMA.	Completamente d’accordo					Parzialmente d’accordo			CONSIGLIO DEL MMG, AVER CONTRATTO L'INFLUENZA L'ANNO PRIMA.	Sì				Sia QIV coltivato su uova che QIV coltivato su colture cellulari		No		No	E' DISPONIBILE VAXIGRIP E FLUAD	Sì			Età avanzata	Presenza di comorbilità multiple
11259048587	250670705	2020-01-07 14:03:51	2020-01-07 14:13:30	Friuli-Venezia Giulia	36	Gastroenterologia		Adulti < 65 anni che rientrano nei gruppi a rischio	Donne incinta	Adulti 65+ anni che rientrano nei gruppi a rischio	Pazienti istituzionalizzati					Sì, Adulti 65+ anni che rientrano nei gruppi a rischio				Viene offerta la vaccinazione antinfluenzale in modo proattivo a tutti i pazienti che appartengono alle categorie a rischio solo se si presentano per un consulto medico durante la campagna vaccinale antinfluenzale	La vaccinazione antinfluenzale è offerta in modo proattivo ad un sottogruppo di pazienti che appartengono alle categorie a rischio solo se si presentano per un consulto durante la campagna vaccinale antinfluenzale (Descrivi questo sottogruppo nella prossima domanda)						Parzialmente d’accordo				Parzialmente d’accordo				Sì		Unicamente QIV coltivato su uova
11258970671	250670705	2020-01-07 13:17:29	2020-01-07 13:18:09	Basilicata	40	Pediatria
11258782309	250670705	2020-01-07 11:10:46	2020-01-07 11:17:38	Piemonte	30		Bambini che rientrano nei gruppi a rischio	Adulti < 65 anni che rientrano nei gruppi a rischio	Donne incinta	Adulti 65+ anni che rientrano nei gruppi a rischio	Pazienti istituzionalizzati					Sì, Adulti 65+ anni che rientrano nei gruppi a rischio						La vaccinazione antinfluenzale è offerta ai soli pazienti che ne fanno richiesta	Sono attive comunicazioni di informazione attraverso video in sala di attesa sulle indicazioni alla vaccinazione		In giornate, orari e ambulatorio dedicato con presenza infermieristica			Parzialemente in disaccordo				Parzialmente in disaccordo		Il rischio di malattia da complicazione dell'influenza	Sì		Unicamente QIV coltivato su uova
11258595166	250670705	2020-01-07 08:28:42	2020-01-07 08:32:37	PIEMONTE	30	ENDOCRINOLOGIA E MALATTIE DEL RICAMBIO		Adulti < 65 anni che rientrano nei gruppi a rischio	Donne incinta	Adulti 65+ anni che rientrano nei gruppi a rischio	Pazienti istituzionalizzati					Sì, Adulti 65+ anni che rientrano nei gruppi a rischio				Viene offerta la vaccinazione antinfluenzale in modo proattivo a tutti i pazienti che appartengono alle categorie a rischio solo se si presentano per un consulto medico durante la campagna vaccinale antinfluenzale		La vaccinazione antinfluenzale è offerta ai soli pazienti che ne fanno richiesta					Parzialmente d’accordo			Completamente d’accordo					Sì		Unicamente QIV coltivato su uova
11257870489	250670705	2020-01-06 22:23:27	2020-01-06 22:42:25	puglia	39	medicina dello sport		Adulti < 65 anni che rientrano nei gruppi a rischio	Donne incinta	Adulti 65+ anni che rientrano nei gruppi a rischio	Pazienti istituzionalizzati			Sì, Adulti < 65 anni che rientrano nei gruppi a rischio		Sì, Adulti 65+ anni che rientrano nei gruppi a rischio				Viene offerta la vaccinazione antinfluenzale in modo proattivo a tutti i pazienti che appartengono alle categorie a rischio solo se si presentano per un consulto medico durante la campagna vaccinale antinfluenzale	La vaccinazione antinfluenzale è offerta in modo proattivo ad un sottogruppo di pazienti che appartengono alle categorie a rischio solo se si presentano per un consulto durante la campagna vaccinale antinfluenzale (Descrivi questo sottogruppo nella prossima domanda)		Spiego i vantaggi della vaccinazione al diretto interessato			Completamente d’accordo				Completamente d’accordo					Sì		Unicamente QIV coltivato su uova
11257211138	250670705	2020-01-06 17:44:31	2020-01-06 17:52:57	toscana	30			Adulti < 65 anni che rientrano nei gruppi a rischio		Adulti 65+ anni che rientrano nei gruppi a rischio	Pazienti istituzionalizzati					Sì, Adulti 65+ anni che rientrano nei gruppi a rischio				Viene offerta la vaccinazione antinfluenzale in modo proattivo a tutti i pazienti che appartengono alle categorie a rischio solo se si presentano per un consulto medico durante la campagna vaccinale antinfluenzale								Parzialemente in disaccordo			Parzialmente d’accordo				Sì		Unicamente QIV coltivato su uova
11256985228	250670705	2020-01-06 16:08:39	2020-01-06 16:13:11	ABRUZZO	43	EMATOLOGIA		Adulti < 65 anni che rientrano nei gruppi a rischio		Adulti 65+ anni che rientrano nei gruppi a rischio				Sì, Adulti < 65 anni che rientrano nei gruppi a rischio		Sì, Adulti 65+ anni che rientrano nei gruppi a rischio				Viene offerta la vaccinazione antinfluenzale in modo proattivo a tutti i pazienti che appartengono alle categorie a rischio solo se si presentano per un consulto medico durante la campagna vaccinale antinfluenzale			TELEFONO E INVIO MESSAGGIO WHATSAPP					Parzialemente in disaccordo				Parzialmente in disaccordo				No
11256784351	250670705	2020-01-06 14:32:37	2020-01-06 14:42:12	Lazio	30	Malattie apparato respiratorio	Bambini che rientrano nei gruppi a rischio	Adulti < 65 anni che rientrano nei gruppi a rischio	Donne incinta	Adulti 65+ anni che rientrano nei gruppi a rischio	Pazienti istituzionalizzati			Sì, Adulti < 65 anni che rientrano nei gruppi a rischio		Sì, Adulti 65+ anni che rientrano nei gruppi a rischio		Tutti i pazienti che appartengono alle categorie a rischio sono contattati (e.s. invio lettera)							Avvisi mail, affissione poster in studio , nel corso di visita		Parzialmente d’accordo			Completamente d’accordo				Facendo comprendere con linguaggio semplice come agisce il vaccino	Sì		Unicamente QIV coltivato su uova
11256486980	250670705	2020-01-06 10:26:25	2020-01-06 10:32:33	emilia romagna	40	immunematologia/igiene e medicina preventiva	Bambini che rientrano nei gruppi a rischio	Adulti < 65 anni che rientrano nei gruppi a rischio	Donne incinta	Adulti 65+ anni che rientrano nei gruppi a rischio	Pazienti istituzionalizzati			Sì, Adulti < 65 anni che rientrano nei gruppi a rischio		Sì, Adulti 65+ anni che rientrano nei gruppi a rischio				Viene offerta la vaccinazione antinfluenzale in modo proattivo a tutti i pazienti che appartengono alle categorie a rischio solo se si presentano per un consulto medico durante la campagna vaccinale antinfluenzale		La vaccinazione antinfluenzale è offerta ai soli pazienti che ne fanno richiesta				Completamente d’accordo					Parzialmente d’accordo				Sì		Unicamente QIV coltivato su uova
11256462861	250670705	2020-01-06 10:03:41	2020-01-06 10:20:31	toscana	36			Adulti < 65 anni che rientrano nei gruppi a rischio	Donne incinta	Adulti 65+ anni che rientrano nei gruppi a rischio	Pazienti istituzionalizzati					Sì, Adulti 65+ anni che rientrano nei gruppi a rischio		Tutti i pazienti che appartengono alle categorie a rischio sono contattati (e.s. invio lettera)		Viene offerta la vaccinazione antinfluenzale in modo proattivo a tutti i pazienti che appartengono alle categorie a rischio solo se si presentano per un consulto medico durante la campagna vaccinale antinfluenzale				> 65 anni, BPCO, Cardiopatici, Diabetici, esiti ictus	Proposta a tutti i pazienti nella medicina di attesa, Invito telefonico per chi non è ancora vaccinato al 1 dicembre	Completamente d’accordo				Completamente d’accordo					Sì		Unicamente QIV coltivato su uova
11253445156	250670705	2020-01-03 17:38:40	2020-01-03 18:43:28	Lombardia	32	Medicina Generale		Adulti < 65 anni che rientrano nei gruppi a rischio	Donne incinta	Adulti 65+ anni che rientrano nei gruppi a rischio				Sì, Adulti < 65 anni che rientrano nei gruppi a rischio		Sì, Adulti 65+ anni che rientrano nei gruppi a rischio				Viene offerta la vaccinazione antinfluenzale in modo proattivo a tutti i pazienti che appartengono alle categorie a rischio solo se si presentano per un consulto medico durante la campagna vaccinale antinfluenzale					Tutti i pazienti del mio studio vengono informati circa i rischi e i benefici della vaccinazione antinfluenzale. I pazienti appartenenti alle categorie a rischio vengono invitati a sottoporsi alla vaccinazione antinfluenzale gratuitamente, spesso sono i pazienti stessi a richiedere di essere vaccinati.		Parzialmente d’accordo				Parzialmente d’accordo			numero di recidive di patologia cronica polmonare favorisce l'aderenza al programma di vaccinazione, il livello di istruzione nelle persone sopra i 65 anni non sempre correla con l'aderenza al programma vaccinale	Sì		Unicamente QIV coltivato su uova
11253229568	250670705	2020-01-03 16:03:22	2020-01-03 16:08:23	Lombardia	21	Pediatria	Bambini che rientrano nei gruppi a rischio						Sì, Bambini che rientrano nei gruppi a rischio					Tutti i pazienti che appartengono alle categorie a rischio sono contattati (e.s. invio lettera)									Parzialmente d’accordo				Parzialmente d’accordo				Sì				Sia QIV coltivato su uova che QIV coltivato su colture cellulari		No		No			No
11252886413	250670705	2020-01-03 10:48:04	2020-01-03 11:14:32	Puglia	38	Ginecologia	Bambini che rientrano nei gruppi a rischio	Adulti < 65 anni che rientrano nei gruppi a rischio		Adulti 65+ anni che rientrano nei gruppi a rischio	Pazienti istituzionalizzati	No											Tutti i Pazienti, già informati dai media (a volte in maniera intempestiva) vengono informati in anticipo sui tempi probabili di disponibilità. Con appositi avvisi affissi a studio, in modo evidente, e strategico.			Completamente d’accordo				Completamente d’accordo				In modo negativo, campagne "fake", social non controllati.	Sì		Unicamente QIV coltivato su uova
11252792485	250670705	2020-01-03 08:42:37	2020-01-03 08:52:56	LOMBARDIA	40	MICROCHIRURGIA		Adulti < 65 anni che rientrano nei gruppi a rischio	Donne incinta	Adulti 65+ anni che rientrano nei gruppi a rischio	Pazienti istituzionalizzati					Sì, Adulti 65+ anni che rientrano nei gruppi a rischio							Avviso affisso in ambulatorio per richiesta prenotazione vaccino	ultra 65 a, bpco, diabetici, cardiopatici		Completamente d’accordo				Completamente d’accordo				esperienze precedenti, counseling	Sì		Unicamente QIV coltivato su uova
11252111726	250670705	2020-01-02 20:40:31	2020-01-02 20:48:06	emilia romagna	10	medicina generale		Adulti < 65 anni che rientrano nei gruppi a rischio	Donne incinta	Adulti 65+ anni che rientrano nei gruppi a rischio	Pazienti istituzionalizzati					Sì, Adulti 65+ anni che rientrano nei gruppi a rischio				Viene offerta la vaccinazione antinfluenzale in modo proattivo a tutti i pazienti che appartengono alle categorie a rischio solo se si presentano per un consulto medico durante la campagna vaccinale antinfluenzale						Completamente d’accordo				Completamente d’accordo						No
11250752297	250670705	2020-01-01 17:28:00	2020-01-01 18:28:44	Marche	30	igiene e medicina preventiva, indirizzo laboratorio		Adulti < 65 anni che rientrano nei gruppi a rischio		Adulti 65+ anni che rientrano nei gruppi a rischio	Pazienti istituzionalizzati					Sì, Adulti 65+ anni che rientrano nei gruppi a rischio	Sì, Pazienti istituzionalizzati						fornisco attivamente, in modo esclusivo, la vaccinazione antinfluenzale ai miei pazienti che sono impossibilitati, per motivi di salute, a lasciare il proprio domicilio o che vivano un strutture residenziali; per gli altri (< di 65 aa con fattori di rischio e >65), nel periodo vaccinale raccomando l'esecuzione della stessa presso le strutture territoriali.	durante il periodo della campagna vaccinale tutte le persone che per qualsiasi motivo mi contattano e che rientrano nelle categorie da vaccinare vengono informate dell'importanza delle vaccinazione e inviate alle strutture territoriali.	vedi risposta 5 e 6.		Parzialmente d’accordo				Parzialmente d’accordo			paura di rischi legati alla vaccinazione	Sì		Unicamente QIV coltivato su uova
11250668913	250670705	2020-01-01 15:00:43	2020-01-01 15:07:10	emilia romagna	39	igiene e medicina preventiva		Adulti < 65 anni che rientrano nei gruppi a rischio	Donne incinta	Adulti 65+ anni che rientrano nei gruppi a rischio	Pazienti istituzionalizzati					Sì, Adulti 65+ anni che rientrano nei gruppi a rischio	Sì, Pazienti istituzionalizzati		Solo una parte di pazienti che appartengono alle categorie a rischio viene contattata (e.s. invio lettera) (Descrivi questo sottogruppo nella prossima domanda)	Viene offerta la vaccinazione antinfluenzale in modo proattivo a tutti i pazienti che appartengono alle categorie a rischio solo se si presentano per un consulto medico durante la campagna vaccinale antinfluenzale				Bpco, diabete , cardiopatici, immunodepressi		Completamente d’accordo					Parzialmente d’accordo				Sì						No		No			No
11250638418	250670705	2020-01-01 14:03:11	2020-01-01 14:08:27	CAMPANIA	32	CARDIOLOGIA		Adulti < 65 anni che rientrano nei gruppi a rischio	Donne incinta	Adulti 65+ anni che rientrano nei gruppi a rischio	Pazienti istituzionalizzati			Sì, Adulti < 65 anni che rientrano nei gruppi a rischio		Sì, Adulti 65+ anni che rientrano nei gruppi a rischio				Viene offerta la vaccinazione antinfluenzale in modo proattivo a tutti i pazienti che appartengono alle categorie a rischio solo se si presentano per un consulto medico durante la campagna vaccinale antinfluenzale	La vaccinazione antinfluenzale è offerta in modo proattivo ad un sottogruppo di pazienti che appartengono alle categorie a rischio solo se si presentano per un consulto durante la campagna vaccinale antinfluenzale (Descrivi questo sottogruppo nella prossima domanda)				IN MOLTI CASI SONO PAZIENTI NON DEAMBULANTI , per cui si somministra a domicilio , previo contatto telefonico	Completamente d’accordo					Parzialmente d’accordo				Sì		Unicamente QIV coltivato su uova
11249785836	250670705	2019-12-31 13:56:07	2019-12-31 13:59:30	lombardia	68			Adulti < 65 anni che rientrano nei gruppi a rischio		Adulti 65+ anni che rientrano nei gruppi a rischio	Pazienti istituzionalizzati			Sì, Adulti < 65 anni che rientrano nei gruppi a rischio		Sì, Adulti 65+ anni che rientrano nei gruppi a rischio		Tutti i pazienti che appartengono alle categorie a rischio sono contattati (e.s. invio lettera)	Solo una parte di pazienti che appartengono alle categorie a rischio viene contattata (e.s. invio lettera) (Descrivi questo sottogruppo nella prossima domanda)	Viene offerta la vaccinazione antinfluenzale in modo proattivo a tutti i pazienti che appartengono alle categorie a rischio solo se si presentano per un consulto medico durante la campagna vaccinale antinfluenzale						Completamente d’accordo					Parzialmente d’accordo				Sì		Unicamente QIV coltivato su uova
11249737042	250670705	2019-12-31 12:45:11	2019-12-31 12:55:22	lombardia	37	pediatria	Bambini che rientrano nei gruppi a rischio						Sì, Bambini che rientrano nei gruppi a rischio					Tutti i pazienti che appartengono alle categorie a rischio sono contattati (e.s. invio lettera)										Parzialemente in disaccordo		Completamente d’accordo				gratuità e facilità di accesso all'atto vaccinale (vaccinazione presso studio medico del curante)	Sì		Unicamente QIV coltivato su uova
11249728033	250670705	2019-12-31 12:31:27	2019-12-31 12:51:24	emilia romagna	14	medicina generale, master in EBM, master in cure palliative		Adulti < 65 anni che rientrano nei gruppi a rischio	Donne incinta	Adulti 65+ anni che rientrano nei gruppi a rischio	Pazienti istituzionalizzati					Sì, Adulti 65+ anni che rientrano nei gruppi a rischio				Viene offerta la vaccinazione antinfluenzale in modo proattivo a tutti i pazienti che appartengono alle categorie a rischio solo se si presentano per un consulto medico durante la campagna vaccinale antinfluenzale			mi reco personalmente a visitare e vaccinare pazienti anziani e promuovo la vaccinazione nei loro contatti. promuovo invito a vaccinarsi a tutti i potenziali pazienti da vaccinare che transitano nel mio ambulatorio da inizio ottobre in avanti e faccio in modo che siano avvisati i pazienti da vaccinare, parenti di persone che vengono a farsi visitare in ottobre e novembre. Ho un cartello personali…	pazienti anziani fragili, che non si spostano da casa, forti fumatori o BPCO multitrattati, pregresse polmoniti, immunodepressi, gravide	con slancio, esempio di me stessa, illustrazione di rischi (zero praticamente) e benefici personali, familiari e lavorativi.	Completamente d’accordo				Completamente d’accordo				la sicurezza del vaccino, il fatto che io mi vaccino e la " minaccia" che non andrò a visitarli fino a casa se si ammaleranno, ma che li farò venire in ambulatorio.	Sì		Unicamente QIV coltivato su uova
11249725791	250670705	2019-12-31 12:27:10	2019-12-31 12:40:18	PIEMONTE	36			Adulti < 65 anni che rientrano nei gruppi a rischio	Donne incinta	Adulti 65+ anni che rientrano nei gruppi a rischio	Pazienti istituzionalizzati					Sì, Adulti 65+ anni che rientrano nei gruppi a rischio		Tutti i pazienti che appartengono alle categorie a rischio sono contattati (e.s. invio lettera)						I pazienti a rischio ( come da protocollo ministeriale) o ultra 65 ricevono telefonata o sono invitati alla vaccinazione durante accesso in studio			Parzialmente d’accordo				Parzialmente d’accordo			l'informazione ricevuta dal medico di famiglia e dagli avvisi diffusi durante la campagna vaccinale	Sì		Unicamente QIV coltivato su uova
11249621692	250670705	2019-12-31 09:40:27	2019-12-31 09:47:33	Liguria	8	nessuna		Adulti < 65 anni che rientrano nei gruppi a rischio	Donne incinta	Adulti 65+ anni che rientrano nei gruppi a rischio	Pazienti istituzionalizzati			Sì, Adulti < 65 anni che rientrano nei gruppi a rischio		Sì, Adulti 65+ anni che rientrano nei gruppi a rischio	Sì, Pazienti istituzionalizzati		Solo una parte di pazienti che appartengono alle categorie a rischio viene contattata (e.s. invio lettera) (Descrivi questo sottogruppo nella prossima domanda)	Viene offerta la vaccinazione antinfluenzale in modo proattivo a tutti i pazienti che appartengono alle categorie a rischio solo se si presentano per un consulto medico durante la campagna vaccinale antinfluenzale				diabetici e broncopatici			Parzialmente d’accordo			Completamente d’accordo				precedenti sindromi influenzali importanti o precedenti reazioni avverse al vaccino	Sì		Unicamente QIV coltivato su uova
11248965200	250670705	2019-12-30 19:52:19	2019-12-30 20:01:47	LOMBARDIA	33	MEDICINA INTERNA		Adulti < 65 anni che rientrano nei gruppi a rischio		Adulti 65+ anni che rientrano nei gruppi a rischio						Sì, Adulti 65+ anni che rientrano nei gruppi a rischio				Viene offerta la vaccinazione antinfluenzale in modo proattivo a tutti i pazienti che appartengono alle categorie a rischio solo se si presentano per un consulto medico durante la campagna vaccinale antinfluenzale				OVER 65; PORTATORI DI PATOLOGIE CRONICHE; PERSONALE SANITARIO	ORMAI FIDELIZZATI PER ESSERSI VACCINATI NEGLI ANNI SCORSI; SENSIBILIZZAZIONE DEI NUOVI ARRUOLABILI	Completamente d’accordo					Parzialmente d’accordo			APPARTENENZA CATEGORIA A RISCHIO; COUNSELLING.	Sì		Unicamente QIV coltivato su uova
11248954536	250670705	2019-12-30 19:44:09	2019-12-30 19:53:09	Puglia	37			Adulti < 65 anni che rientrano nei gruppi a rischio	Donne incinta	Adulti 65+ anni che rientrano nei gruppi a rischio	Pazienti istituzionalizzati					Sì, Adulti 65+ anni che rientrano nei gruppi a rischio				Viene offerta la vaccinazione antinfluenzale in modo proattivo a tutti i pazienti che appartengono alle categorie a rischio solo se si presentano per un consulto medico durante la campagna vaccinale antinfluenzale			La vaccinazione è praticata anche a tutti i pazienti in assistenza domiciliare anche se non ne fanno richiesta.			Completamente d’accordo					Parzialmente d’accordo				Sì		Unicamente QIV coltivato su uova
11248910553	250670705	2019-12-30 19:09:11	2019-12-30 19:09:57	sicilia	38	nefrologia
11248853092	250670705	2019-12-30 18:25:01	2019-12-30 18:42:18	SICILIA	38	DIABETOLOGIA - NEFROLOGIA		Adulti < 65 anni che rientrano nei gruppi a rischio		Adulti 65+ anni che rientrano nei gruppi a rischio	Pazienti istituzionalizzati					Sì, Adulti 65+ anni che rientrano nei gruppi a rischio	Sì, Pazienti istituzionalizzati			Viene offerta la vaccinazione antinfluenzale in modo proattivo a tutti i pazienti che appartengono alle categorie a rischio solo se si presentano per un consulto medico durante la campagna vaccinale antinfluenzale						Completamente d’accordo					Parzialmente d’accordo			CAMPAGNA IN FAVORE DELLA VACCINAZIONE	Sì		Unicamente QIV coltivato su uova
11248780199	250670705	2019-12-30 17:32:40	2019-12-30 17:38:17	Emilia Romagna	24	Medicina Interna		Adulti < 65 anni che rientrano nei gruppi a rischio	Donne incinta	Adulti 65+ anni che rientrano nei gruppi a rischio	Pazienti istituzionalizzati					Sì, Adulti 65+ anni che rientrano nei gruppi a rischio				Viene offerta la vaccinazione antinfluenzale in modo proattivo a tutti i pazienti che appartengono alle categorie a rischio solo se si presentano per un consulto medico durante la campagna vaccinale antinfluenzale				Anziani, adulti a rischio, donne incinte			Parzialmente d’accordo				Parzialmente d’accordo				Sì		Unicamente QIV coltivato su uova
11248671715	250670705	2019-12-30 16:08:38	2019-12-30 17:17:45	puglia	25	fisiopatologia respiratoria		Adulti < 65 anni che rientrano nei gruppi a rischio	Donne incinta	Adulti 65+ anni che rientrano nei gruppi a rischio				Sì, Adulti < 65 anni che rientrano nei gruppi a rischio		Sì, Adulti 65+ anni che rientrano nei gruppi a rischio				Viene offerta la vaccinazione antinfluenzale in modo proattivo a tutti i pazienti che appartengono alle categorie a rischio solo se si presentano per un consulto medico durante la campagna vaccinale antinfluenzale	La vaccinazione antinfluenzale è offerta in modo proattivo ad un sottogruppo di pazienti che appartengono alle categorie a rischio solo se si presentano per un consulto durante la campagna vaccinale antinfluenzale (Descrivi questo sottogruppo nella prossima domanda)					Completamente d’accordo				Completamente d’accordo					Sì		Unicamente QIV coltivato su uova
11248661614	250670705	2019-12-30 16:04:57	2019-12-30 16:18:38	lazio	33	nefrologia		Adulti < 65 anni che rientrano nei gruppi a rischio	Donne incinta	Adulti 65+ anni che rientrano nei gruppi a rischio	Pazienti istituzionalizzati			Sì, Adulti < 65 anni che rientrano nei gruppi a rischio		Sì, Adulti 65+ anni che rientrano nei gruppi a rischio				Viene offerta la vaccinazione antinfluenzale in modo proattivo a tutti i pazienti che appartengono alle categorie a rischio solo se si presentano per un consulto medico durante la campagna vaccinale antinfluenzale	La vaccinazione antinfluenzale è offerta in modo proattivo ad un sottogruppo di pazienti che appartengono alle categorie a rischio solo se si presentano per un consulto durante la campagna vaccinale antinfluenzale (Descrivi questo sottogruppo nella prossima domanda)			diabete mellito, BPCO, asma bronchiale, immunodepressi	in quattro giornate dedicate (una per settimana) nel mese di Novembre, previo appuntamento preso con me o segretaria			Parzialemente in disaccordo			Parzialmente d’accordo			culturali, fiducia nel proprio medico	Sì				Sia QIV coltivato su uova che QIV coltivato su colture cellulari		No	Sì		dipende dalla fornitura annuale da ASL		No
11248618276	250670705	2019-12-30 15:30:39	2019-12-30 15:39:12	Sicilia	37	Anestesia e rianimazione	Bambini che rientrano nei gruppi a rischio	Adulti < 65 anni che rientrano nei gruppi a rischio	Donne incinta	Adulti 65+ anni che rientrano nei gruppi a rischio	Pazienti istituzionalizzati			Sì, Adulti < 65 anni che rientrano nei gruppi a rischio		Sì, Adulti 65+ anni che rientrano nei gruppi a rischio		Tutti i pazienti che appartengono alle categorie a rischio sono contattati (e.s. invio lettera)					Viene offerta la vaccinazione attivamente anche a chi non fa richiesta o pur non essendo a rischio	Tutti	Prima vengono chiamati attivamente gli anziani >65 anni, quindi tutti gli altri		Parzialmente d’accordo				Parzialmente d’accordo			Una motivazione forte, soprattutto se riguarda parenti diretti ammalati, in modo da creare un cordone di protezione per i pazienti a rischio	Sì		Unicamente QIV coltivato su uova
11248575227	250670705	2019-12-30 14:53:49	2019-12-30 14:54:19	sicilia	40
11248575100	250670705	2019-12-30 14:53:11	2019-12-30 15:11:56	Puglia	10	Igiene e Medicina Preventiva		Adulti < 65 anni che rientrano nei gruppi a rischio	Donne incinta	Adulti 65+ anni che rientrano nei gruppi a rischio	Pazienti istituzionalizzati					Sì, Adulti 65+ anni che rientrano nei gruppi a rischio		Tutti i pazienti che appartengono alle categorie a rischio sono contattati (e.s. invio lettera)							I pazienti appartenenti alle categorie a rischio con largo anticipo vengono informati nel corso di visite ambulatoriali o domiciliari.		Parzialmente d’accordo			Completamente d’accordo					Sì		Unicamente QIV coltivato su uova
11248483759	250670705	2019-12-30 13:12:35	2019-12-30 13:17:10	lombardia	30	gastroenterologia, Igiene		Adulti < 65 anni che rientrano nei gruppi a rischio	Donne incinta	Adulti 65+ anni che rientrano nei gruppi a rischio						Sì, Adulti 65+ anni che rientrano nei gruppi a rischio				Viene offerta la vaccinazione antinfluenzale in modo proattivo a tutti i pazienti che appartengono alle categorie a rischio solo se si presentano per un consulto medico durante la campagna vaccinale antinfluenzale		La vaccinazione antinfluenzale è offerta ai soli pazienti che ne fanno richiesta				Completamente d’accordo				Completamente d’accordo					Sì		Unicamente QIV coltivato su uova
11248349986	250670705	2019-12-30 10:28:14	2019-12-30 11:11:29	PIEMONTE	35	CHIRURGIA D'URGENZA		Adulti < 65 anni che rientrano nei gruppi a rischio	Donne incinta	Adulti 65+ anni che rientrano nei gruppi a rischio	Pazienti istituzionalizzati					Sì, Adulti 65+ anni che rientrano nei gruppi a rischio			Solo una parte di pazienti che appartengono alle categorie a rischio viene contattata (e.s. invio lettera) (Descrivi questo sottogruppo nella prossima domanda)					DIABETICI BPCO CARDIOPATICI	Cara signora\e per le sue patologie ( o per la sua età) è consigliabile effettuare la vaccinazione antiinfluenzale, se vuole farla l'infermiera sarà a sua disposizione		Parzialmente d’accordo			Completamente d’accordo				LA PROPOSTA ATTIVA DA PARTE MIA O DELLA INFERMIERA DI STUDIO, L'ESPERIENZA DEGLI ANNI PASSATI LE CAMPAGNE ASL	Sì			Unicamente QIV coltivato su colture cellulari
11248323811	250670705	2019-12-30 09:53:31	2019-12-30 09:56:19	TOSCANA	30		Bambini che rientrano nei gruppi a rischio						Sì, Bambini che rientrano nei gruppi a rischio							Viene offerta la vaccinazione antinfluenzale in modo proattivo a tutti i pazienti che appartengono alle categorie a rischio solo se si presentano per un consulto medico durante la campagna vaccinale antinfluenzale						Completamente d’accordo				Completamente d’accordo					Sì
11248321560	250670705	2019-12-30 09:50:37	2019-12-30 10:00:43	Puglia	35		Bambini che rientrano nei gruppi a rischio	Adulti < 65 anni che rientrano nei gruppi a rischio	Donne incinta	Adulti 65+ anni che rientrano nei gruppi a rischio	Pazienti istituzionalizzati			Sì, Adulti < 65 anni che rientrano nei gruppi a rischio	Sì, Donne incinta	Sì, Adulti 65+ anni che rientrano nei gruppi a rischio	Sì, Pazienti istituzionalizzati			Viene offerta la vaccinazione antinfluenzale in modo proattivo a tutti i pazienti che appartengono alle categorie a rischio solo se si presentano per un consulto medico durante la campagna vaccinale antinfluenzale									Completamente in disaccordo	Completamente d’accordo					Sì			Unicamente QIV coltivato su colture cellulari
11248282335	250670705	2019-12-30 08:50:18	2019-12-30 08:53:54	Emilia Romagna	14	Pediatria	Bambini che rientrano nei gruppi a rischio						Sì, Bambini che rientrano nei gruppi a rischio					Tutti i pazienti che appartengono alle categorie a rischio sono contattati (e.s. invio lettera)						Bambini con patologie croniche	Invio di lettera per posta tradizionale	Completamente d’accordo					Parzialmente d’accordo			Colloquio informativo tra medico e paziente (o genitori del paziente)	Sì			Unicamente QIV coltivato su colture cellulari
11248273895	250670705	2019-12-30 08:35:29	2019-12-30 08:45:51	Toscana	30	Pediatria	Bambini che rientrano nei gruppi a rischio						Sì, Bambini che rientrano nei gruppi a rischio							Viene offerta la vaccinazione antinfluenzale in modo proattivo a tutti i pazienti che appartengono alle categorie a rischio solo se si presentano per un consulto medico durante la campagna vaccinale antinfluenzale		La vaccinazione antinfluenzale è offerta ai soli pazienti che ne fanno richiesta					Parzialmente d’accordo			Completamente d’accordo					Sì		Unicamente QIV coltivato su uova
11248241984	250670705	2019-12-30 07:39:10	2019-12-30 07:48:32	Trentino Alto Adige	33					Adulti 65+ anni che rientrano nei gruppi a rischio						Sì, Adulti 65+ anni che rientrano nei gruppi a rischio			Solo una parte di pazienti che appartengono alle categorie a rischio viene contattata (e.s. invio lettera) (Descrivi questo sottogruppo nella prossima domanda)				Organizzo con l'infermiera dalla medicina di gruppo sedute di vaccinazioni per tutto il mese di novembre. Viene fatta una campagna "pubblicitaria" con cartelli esposti negli ambulatori. I pazienti a rischio vengono sensibilizzati quando si presentano per un consulto.	Diabetici, cardiopatici, asmatici e bronchitici cronici, pazienti con patologie tumorali. Da qualche tempo anche donne in gravidanza.			Parzialmente d’accordo				Parzialmente d’accordo				Sì				Sia QIV coltivato su uova che QIV coltivato su colture cellulari	Sì		Sì			Sì
11247771587	250670705	2019-12-29 18:18:47	2019-12-29 18:27:55	toscana	39	Medicina dello Sport		Adulti < 65 anni che rientrano nei gruppi a rischio		Adulti 65+ anni che rientrano nei gruppi a rischio	Pazienti istituzionalizzati					Sì, Adulti 65+ anni che rientrano nei gruppi a rischio		Tutti i pazienti che appartengono alle categorie a rischio sono contattati (e.s. invio lettera)						BPCO, Cardiopatici, Neoplastici, Istituzionalizzati, diabetici, FF.OO. Sanitari	Chiedendo verbalmente il consenso informato ed illustrando i vantaggi a fala		Parzialmente d’accordo				Parzialmente d’accordo				Sì		Unicamente QIV coltivato su uova
11247430343	250670705	2019-12-29 08:15:05	2019-12-29 08:19:48	Calabria	34 Anni	Pediatria	Bambini che rientrano nei gruppi a rischio						Sì, Bambini che rientrano nei gruppi a rischio					Tutti i pazienti che appartengono alle categorie a rischio sono contattati (e.s. invio lettera)						Asmatici-diabetici-nefropatici-pazienti con malattie reumatiche	La vaccinazione e' gratuita ed e' offera dall'ASP DI Cosenza		Parzialmente d’accordo			Completamente d’accordo				convinzione di efficacia	Sì				Sia QIV coltivato su uova che QIV coltivato su colture cellulari		No		No			No
11247408684	250670705	2019-12-29 07:07:53	2019-12-29 07:29:41	MARCHE	32	Pediatria	Bambini che rientrano nei gruppi a rischio						Sì, Bambini che rientrano nei gruppi a rischio							Viene offerta la vaccinazione antinfluenzale in modo proattivo a tutti i pazienti che appartengono alle categorie a rischio solo se si presentano per un consulto medico durante la campagna vaccinale antinfluenzale			Durante ogni visita annuale ricordo che primo a dell epidemia influenzale il bambino deve essere vacianto		Eseguo personalmente il vaccino nel mio studio	Completamente d’accordo				Completamente d’accordo				La convinzione del pediatra sul valore delle vaccinazioni in generale	Sì		Unicamente QIV coltivato su uova
11247379698	250670705	2019-12-29 06:10:32	2019-12-29 06:13:56	Veneto	29	Pediatria	Bambini che rientrano nei gruppi a rischio					No										La vaccinazione antinfluenzale è offerta ai soli pazienti che ne fanno richiesta					Parzialmente d’accordo				Parzialmente d’accordo				Sì			Unicamente QIV coltivato su colture cellulari
11246169331	250670705	2019-12-27 22:42:10	2019-12-27 22:46:40	Emilia romagna	40	Pediatria	Bambini che rientrano nei gruppi a rischio						Sì, Bambini che rientrano nei gruppi a rischio					Tutti i pazienti che appartengono alle categorie a rischio sono contattati (e.s. invio lettera)						Cardiopatici Asmatici Oncologici	Lettera		Parzialmente d’accordo			Completamente d’accordo				Timore di complicazioni	Sì
11245952116	250670705	2019-12-27 19:40:34	2019-12-27 19:54:29	ABRUZZO	25			Adulti < 65 anni che rientrano nei gruppi a rischio	Donne incinta	Adulti 65+ anni che rientrano nei gruppi a rischio	Pazienti istituzionalizzati					Sì, Adulti 65+ anni che rientrano nei gruppi a rischio				Viene offerta la vaccinazione antinfluenzale in modo proattivo a tutti i pazienti che appartengono alle categorie a rischio solo se si presentano per un consulto medico durante la campagna vaccinale antinfluenzale	La vaccinazione antinfluenzale è offerta in modo proattivo ad un sottogruppo di pazienti che appartengono alle categorie a rischio solo se si presentano per un consulto durante la campagna vaccinale antinfluenzale (Descrivi questo sottogruppo nella prossima domanda)			CARDIOPATICI DIABETICI BPCO			Parzialmente d’accordo			Completamente d’accordo					Sì		Unicamente QIV coltivato su uova
11245738106	250670705	2019-12-27 17:25:23	2019-12-27 17:26:27	emilia romagna	32	pediatria
11245735213	250670705	2019-12-27 17:24:19	2019-12-27 17:28:04	lombardia	2			Adulti < 65 anni che rientrano nei gruppi a rischio		Adulti 65+ anni che rientrano nei gruppi a rischio						Sì, Adulti 65+ anni che rientrano nei gruppi a rischio							affissione di cartello informativo con offerta vaccinale ai paz a rischio e/o aventi diritto		in giornate vaccinali organizzate, senza necessità di prenotazione		Parzialmente d’accordo			Completamente d’accordo					Sì		Unicamente QIV coltivato su uova
11245569479	250670705	2019-12-27 15:35:30	2019-12-27 16:08:12	CAMPANIA	39		Bambini che rientrano nei gruppi a rischio	Adulti < 65 anni che rientrano nei gruppi a rischio		Adulti 65+ anni che rientrano nei gruppi a rischio	Pazienti istituzionalizzati			Sì, Adulti < 65 anni che rientrano nei gruppi a rischio		Sì, Adulti 65+ anni che rientrano nei gruppi a rischio						La vaccinazione antinfluenzale è offerta ai soli pazienti che ne fanno richiesta						Parzialemente in disaccordo		Completamente d’accordo					Sì						No	Sì			Sì		Giovane età	Età avanzata
11245545522	250670705	2019-12-27 15:18:06	2019-12-27 15:30:24	Emilia Romagna	37		Bambini che rientrano nei gruppi a rischio	Adulti < 65 anni che rientrano nei gruppi a rischio	Donne incinta	Adulti 65+ anni che rientrano nei gruppi a rischio	Pazienti istituzionalizzati					Sì, Adulti 65+ anni che rientrano nei gruppi a rischio				Viene offerta la vaccinazione antinfluenzale in modo proattivo a tutti i pazienti che appartengono alle categorie a rischio solo se si presentano per un consulto medico durante la campagna vaccinale antinfluenzale							Parzialmente d’accordo			Completamente d’accordo					Sì			Unicamente QIV coltivato su colture cellulari
11245418229	250670705	2019-12-27 13:26:31	2019-12-27 13:33:51	lombardia	27	pediatra	Bambini che rientrano nei gruppi a rischio	Adulti < 65 anni che rientrano nei gruppi a rischio	Donne incinta	Adulti 65+ anni che rientrano nei gruppi a rischio	Pazienti istituzionalizzati		Sì, Bambini che rientrano nei gruppi a rischio		Sì, Donne incinta			Tutti i pazienti che appartengono alle categorie a rischio sono contattati (e.s. invio lettera)					non eseguo vaccinazioni , ma invito e prescrivo la somministrazione del vaccino a categorie a rischio		attraverso impegnativa e invio al centro vaccinale		Parzialmente d’accordo			Completamente d’accordo				le categorie a rischio non sempre si vaccinano, e cerco di spiegare i benefici , io stessa mi vaccino	Sì		Unicamente QIV coltivato su uova
11245342057	250670705	2019-12-27 12:12:02	2020-01-08 20:21:05	Basilicata	33	Oncologia		Adulti < 65 anni che rientrano nei gruppi a rischio		Adulti 65+ anni che rientrano nei gruppi a rischio	Pazienti istituzionalizzati			Sì, Adulti < 65 anni che rientrano nei gruppi a rischio		Sì, Adulti 65+ anni che rientrano nei gruppi a rischio				Viene offerta la vaccinazione antinfluenzale in modo proattivo a tutti i pazienti che appartengono alle categorie a rischio solo se si presentano per un consulto medico durante la campagna vaccinale antinfluenzale						Completamente d’accordo				Completamente d’accordo					Sì		Unicamente QIV coltivato su uova
11245325560	250670705	2019-12-27 11:57:08	2019-12-27 12:14:34	abruzzo	35			Adulti < 65 anni che rientrano nei gruppi a rischio		Adulti 65+ anni che rientrano nei gruppi a rischio						Sì, Adulti 65+ anni che rientrano nei gruppi a rischio		Tutti i pazienti che appartengono alle categorie a rischio sono contattati (e.s. invio lettera)						cardiopatici,ipertesi diabetici,bpco,immunodepressi,lavoratori che rientrano nelle categorie a rischio	in ambulatorio e a domicilio	Completamente d’accordo					Parzialmente d’accordo				Sì		Unicamente QIV coltivato su uova
11245252114	250670705	2019-12-27 10:45:06	2019-12-27 10:49:20	marche	10			Adulti < 65 anni che rientrano nei gruppi a rischio		Adulti 65+ anni che rientrano nei gruppi a rischio	Pazienti istituzionalizzati			Sì, Adulti < 65 anni che rientrano nei gruppi a rischio		Sì, Adulti 65+ anni che rientrano nei gruppi a rischio				Viene offerta la vaccinazione antinfluenzale in modo proattivo a tutti i pazienti che appartengono alle categorie a rischio solo se si presentano per un consulto medico durante la campagna vaccinale antinfluenzale						Completamente d’accordo				Completamente d’accordo					Sì		Unicamente QIV coltivato su uova
11245198296	250670705	2019-12-27 09:48:25	2019-12-27 09:58:55	LOMBARDIA	34		Bambini che rientrano nei gruppi a rischio	Adulti < 65 anni che rientrano nei gruppi a rischio	Donne incinta	Adulti 65+ anni che rientrano nei gruppi a rischio	Pazienti istituzionalizzati					Sì, Adulti 65+ anni che rientrano nei gruppi a rischio				Viene offerta la vaccinazione antinfluenzale in modo proattivo a tutti i pazienti che appartengono alle categorie a rischio solo se si presentano per un consulto medico durante la campagna vaccinale antinfluenzale							Parzialmente d’accordo				Parzialmente d’accordo			LA PROPOSTA DA PARTE DEL MEDICO CURANTE	Sì		Unicamente QIV coltivato su uova
11243983537	250670705	2019-12-26 12:41:14	2019-12-26 12:52:23	Abruzzo	>40	Reumatologia		Adulti < 65 anni che rientrano nei gruppi a rischio	Donne incinta	Adulti 65+ anni che rientrano nei gruppi a rischio	Pazienti istituzionalizzati			Sì, Adulti < 65 anni che rientrano nei gruppi a rischio		Sì, Adulti 65+ anni che rientrano nei gruppi a rischio	Sì, Pazienti istituzionalizzati		Solo una parte di pazienti che appartengono alle categorie a rischio viene contattata (e.s. invio lettera) (Descrivi questo sottogruppo nella prossima domanda)					tutte quelle previste	Conferma dell'elenco della campagna dell'anno precedente, verbalmente per gli abituali frequentatori dello studio, con email dedicate o come nota ad email pervenute per altri motivi. Durante chiamate ricevute per atri motivi. Direttamente nei restanti casi	Completamente d’accordo				Completamente d’accordo				Conoscenza diretta del problema vaccinico, la personalizzazione della vaccinazione in studio o a domicilio	Sì						No				Sì		Giovane età	Età avanzata	Presenza di comorbilità multiple
11243893606	250670705	2019-12-26 11:06:19	2019-12-26 11:12:23	LOMBARDIA	32	MMG		Adulti < 65 anni che rientrano nei gruppi a rischio		Adulti 65+ anni che rientrano nei gruppi a rischio	Pazienti istituzionalizzati			Sì, Adulti < 65 anni che rientrano nei gruppi a rischio						Viene offerta la vaccinazione antinfluenzale in modo proattivo a tutti i pazienti che appartengono alle categorie a rischio solo se si presentano per un consulto medico durante la campagna vaccinale antinfluenzale			MEDIANTE AVVISO IN AMBULATORIO		MEDIANTE AVVISO IN AMBULATORIO		Parzialmente d’accordo			Completamente d’accordo					Sì						No		No
11243353802	250670705	2019-12-25 23:02:28	2019-12-25 23:16:23	lombardia	25	cardiologia	Bambini che rientrano nei gruppi a rischio	Adulti < 65 anni che rientrano nei gruppi a rischio		Adulti 65+ anni che rientrano nei gruppi a rischio	Pazienti istituzionalizzati					Sì, Adulti 65+ anni che rientrano nei gruppi a rischio						La vaccinazione antinfluenzale è offerta ai soli pazienti che ne fanno richiesta					Parzialmente d’accordo			Completamente d’accordo					Sì						No	Sì				No
11242087137	250670705	2019-12-24 15:25:04	2019-12-24 15:32:08	Puglia	39	Reumatologia		Adulti < 65 anni che rientrano nei gruppi a rischio		Adulti 65+ anni che rientrano nei gruppi a rischio	Pazienti istituzionalizzati			Sì, Adulti < 65 anni che rientrano nei gruppi a rischio		Sì, Adulti 65+ anni che rientrano nei gruppi a rischio	Sì, Pazienti istituzionalizzati	Tutti i pazienti che appartengono alle categorie a rischio sono contattati (e.s. invio lettera)							Essere in un Supergruppo con altri 4 colleghi , 5 segretarie al front office e 4 infermieri in sala infermieri facilita il compito	Completamente d’accordo				Completamente d’accordo				Consapevolezza del rischio di dover affrontare e del beneficio derivante dalla vaccinazione	Sì				Sia QIV coltivato su uova che QIV coltivato su colture cellulari		No	Sì		In base alla disponibilita' cel Centro Vaccinale di smistamento dei vaccini si		No
11241995233	250670705	2019-12-24 14:10:10	2019-12-24 14:23:02	Sicilia	29	Medicina Generale		Adulti < 65 anni che rientrano nei gruppi a rischio	Donne incinta	Adulti 65+ anni che rientrano nei gruppi a rischio	Pazienti istituzionalizzati					Sì, Adulti 65+ anni che rientrano nei gruppi a rischio				Viene offerta la vaccinazione antinfluenzale in modo proattivo a tutti i pazienti che appartengono alle categorie a rischio solo se si presentano per un consulto medico durante la campagna vaccinale antinfluenzale		La vaccinazione antinfluenzale è offerta ai soli pazienti che ne fanno richiesta				Completamente d’accordo				Completamente d’accordo				Il Dialogo con il Medico	Sì		Unicamente QIV coltivato su uova
11241885123	250670705	2019-12-24 12:18:56	2019-12-24 12:55:28	sicilia	39			Adulti < 65 anni che rientrano nei gruppi a rischio		Adulti 65+ anni che rientrano nei gruppi a rischio	Pazienti istituzionalizzati			Sì, Adulti < 65 anni che rientrano nei gruppi a rischio		Sì, Adulti 65+ anni che rientrano nei gruppi a rischio				Viene offerta la vaccinazione antinfluenzale in modo proattivo a tutti i pazienti che appartengono alle categorie a rischio solo se si presentano per un consulto medico durante la campagna vaccinale antinfluenzale			i soggetti a rischio che non si presentano, vengono invitati alla vaccinazione		all'inizio della campagna su prenotazione con ambulatorio dedicato , dopo le prime settimane ad accesso libero durante l'l'apertura normale dello studio		Parzialmente d’accordo			Completamente d’accordo				il fatto di avere avuto benefici da precedenti vacccinazione antinfluenzale e dalla fiduci medico-paziente	Sì													Età avanzata	Presenza di comorbilità multiple
11241865313	250670705	2019-12-24 11:57:37	2019-12-24 12:16:25	Toscana	25			Adulti < 65 anni che rientrano nei gruppi a rischio	Donne incinta	Adulti 65+ anni che rientrano nei gruppi a rischio	Pazienti istituzionalizzati					Sì, Adulti 65+ anni che rientrano nei gruppi a rischio	Sì, Pazienti istituzionalizzati			Viene offerta la vaccinazione antinfluenzale in modo proattivo a tutti i pazienti che appartengono alle categorie a rischio solo se si presentano per un consulto medico durante la campagna vaccinale antinfluenzale							Parzialmente d’accordo			Completamente d’accordo					Sì		Unicamente QIV coltivato su uova
11241852540	250670705	2019-12-24 11:45:13	2019-12-24 12:01:36	lombardia	21		Bambini che rientrano nei gruppi a rischio	Adulti < 65 anni che rientrano nei gruppi a rischio	Donne incinta	Adulti 65+ anni che rientrano nei gruppi a rischio	Pazienti istituzionalizzati					Sì, Adulti 65+ anni che rientrano nei gruppi a rischio							i paziente che rientrano fra quelli a rischio (>65 anni o < 65 anni) sapendo dell'adesione alla campagna vaccinale si presentano spontaneamente per la vaccinazione. Qualora pazienti candidati alla vaccinazione non dovessero presentarsi vengono contattati telefonicamente		adesione campagna vaccinale ATS	Completamente d’accordo				Completamente d’accordo				poterla effettuare presso lo studio del MMG è sicuramente un valore aggiunto	Sì		Unicamente QIV coltivato su uova				No		No	vaxigrip tetra		No
11241783034	250670705	2019-12-24 10:32:04	2019-12-24 10:37:31	toscana	35	pediatria	Bambini che rientrano nei gruppi a rischio						Sì, Bambini che rientrano nei gruppi a rischio						Solo una parte di pazienti che appartengono alle categorie a rischio viene contattata (e.s. invio lettera) (Descrivi questo sottogruppo nella prossima domanda)						serve vaccinare tutti i bambini non solo quelli a rischio			Parzialemente in disaccordo		Completamente d’accordo				conoscenza della possibile gravita' della malattia influenzale	Sì		Unicamente QIV coltivato su uova
11241782048	250670705	2019-12-24 10:31:32	2019-12-24 10:38:46	lombardia	33			Adulti < 65 anni che rientrano nei gruppi a rischio	Donne incinta	Adulti 65+ anni che rientrano nei gruppi a rischio	Pazienti istituzionalizzati					Sì, Adulti 65+ anni che rientrano nei gruppi a rischio				Viene offerta la vaccinazione antinfluenzale in modo proattivo a tutti i pazienti che appartengono alle categorie a rischio solo se si presentano per un consulto medico durante la campagna vaccinale antinfluenzale			in studio viene pubblicizzata la disponibilità dei vaccini e le categorie a cui sono dedicate gratuitamente		vedi sopra da parte mia c'è la disponibilità a somministrare gratuitamente il vaccino, fornito dai diretti interessati, anche alle categorie che non rientrino in quelle già previste		Parzialmente d’accordo			Completamente d’accordo					Sì				Sia QIV coltivato su uova che QIV coltivato su colture cellulari		No		No	in genere i genitori chiedono il tipo di vaccino e poi lo acquistano			Giovane età
11241716772	250670705	2019-12-24 09:22:23	2019-12-24 11:53:10	Sardegna	41	Pediatria	Bambini che rientrano nei gruppi a rischio	Adulti < 65 anni che rientrano nei gruppi a rischio	Donne incinta	Adulti 65+ anni che rientrano nei gruppi a rischio	Pazienti istituzionalizzati		Sì, Bambini che rientrano nei gruppi a rischio										Offerta attiva personale a tutti i pz		Ad inizio stagione lo propongo a tutti i pz, quelli a rischio che non vedo personalmente li contatto telefonicamente		Parzialmente d’accordo			Completamente d’accordo				Dare informazioni corrette	Sì		Unicamente QIV coltivato su uova
11241702220	250670705	2019-12-24 09:06:33	2019-12-24 09:07:08	Lombardia	38	Pediatria
11241701302	250670705	2019-12-24 09:05:24	2019-12-24 09:14:00	emilia romagna	37	35	Bambini che rientrano nei gruppi a rischio	Adulti < 65 anni che rientrano nei gruppi a rischio	Donne incinta	Adulti 65+ anni che rientrano nei gruppi a rischio				Sì, Adulti < 65 anni che rientrano nei gruppi a rischio		Sì, Adulti 65+ anni che rientrano nei gruppi a rischio				Viene offerta la vaccinazione antinfluenzale in modo proattivo a tutti i pazienti che appartengono alle categorie a rischio solo se si presentano per un consulto medico durante la campagna vaccinale antinfluenzale				considero a rischio tutti i pazienti. le categorie definite dalle norme sono abbastanza elastiche da comprendere chiunque			Parzialmente d’accordo				Parzialmente d’accordo			abitudine, rapporto di fiducia col medico	Sì			Unicamente QIV coltivato su colture cellulari
11241697080	250670705	2019-12-24 09:00:33	2019-12-24 09:09:00	Sicilia	30	Malattie infettive		Adulti < 65 anni che rientrano nei gruppi a rischio	Donne incinta	Adulti 65+ anni che rientrano nei gruppi a rischio	Pazienti istituzionalizzati					Sì, Adulti 65+ anni che rientrano nei gruppi a rischio					La vaccinazione antinfluenzale è offerta in modo proattivo ad un sottogruppo di pazienti che appartengono alle categorie a rischio solo se si presentano per un consulto durante la campagna vaccinale antinfluenzale (Descrivi questo sottogruppo nella prossima domanda)			Cardiopatici, pneomopatici, neoplastici, lavoratori a rischio , personale che svolge attività di pubblico interesse , diabetici		Completamente d’accordo				Completamente d’accordo					Sì		Unicamente QIV coltivato su uova
11241669160	250670705	2019-12-24 08:26:57	2019-12-24 15:01:22	Trentino Alto Adige	35			Adulti < 65 anni che rientrano nei gruppi a rischio	Donne incinta	Adulti 65+ anni che rientrano nei gruppi a rischio						Sì, Adulti 65+ anni che rientrano nei gruppi a rischio							Programmo 4 sedute dedicate alla vaccinazione di pazienti a rischio in date che vengono pubblicizzate mediante affissione di avviso in ambulatorio; a tutti i pazienti aventi diritto che affluiscono in ambulatorio nel periodo propongo la vaccinazione; inoltre somministro la vaccinazione a domicilio a tutti i pazienti inseriti in piani di assistenza domiciliare o comunque che hanno difficoltà ad ac…				Parzialmente d’accordo			Completamente d’accordo					Sì		Unicamente QIV coltivato su uova
11241646542	250670705	2019-12-24 08:00:11	2019-12-24 08:12:22	EMILIA ROMAGNA	35	1)MAL. RESPIRATORIE 2)ONCOLOGIA	Bambini che rientrano nei gruppi a rischio	Adulti < 65 anni che rientrano nei gruppi a rischio	Donne incinta	Adulti 65+ anni che rientrano nei gruppi a rischio				Sì, Adulti < 65 anni che rientrano nei gruppi a rischio		Sì, Adulti 65+ anni che rientrano nei gruppi a rischio			Solo una parte di pazienti che appartengono alle categorie a rischio viene contattata (e.s. invio lettera) (Descrivi questo sottogruppo nella prossima domanda)	Viene offerta la vaccinazione antinfluenzale in modo proattivo a tutti i pazienti che appartengono alle categorie a rischio solo se si presentano per un consulto medico durante la campagna vaccinale antinfluenzale				DIABETICI CARDIOPATICI BPCO	CONTATTO TELEFONICO DA SEGRETARIA E INFERMIERA	Completamente d’accordo				Completamente d’accordo				RAPPORTO MEDICO PAZIENTE	Sì		Unicamente QIV coltivato su uova
11240975240	250670705	2019-12-23 21:36:51	2019-12-23 22:09:15	Liguria	28	Oncologia		Adulti < 65 anni che rientrano nei gruppi a rischio		Adulti 65+ anni che rientrano nei gruppi a rischio										Viene offerta la vaccinazione antinfluenzale in modo proattivo a tutti i pazienti che appartengono alle categorie a rischio solo se si presentano per un consulto medico durante la campagna vaccinale antinfluenzale				pazienti con patologie croniche.lavoratori a contatto con il pubblico, o che operano in servizi utili per la comunità			Parzialmente d’accordo				Parzialmente d’accordo			Paura di ammalarsi	Sì		Unicamente QIV coltivato su uova
11240818275	250670705	2019-12-23 20:05:48	2019-12-23 20:34:48	Puglia	43	Medicina interna		Adulti < 65 anni che rientrano nei gruppi a rischio	Donne incinta	Adulti 65+ anni che rientrano nei gruppi a rischio	Pazienti istituzionalizzati			Sì, Adulti < 65 anni che rientrano nei gruppi a rischio		Sì, Adulti 65+ anni che rientrano nei gruppi a rischio				Viene offerta la vaccinazione antinfluenzale in modo proattivo a tutti i pazienti che appartengono alle categorie a rischio solo se si presentano per un consulto medico durante la campagna vaccinale antinfluenzale		La vaccinazione antinfluenzale è offerta ai soli pazienti che ne fanno richiesta		Parte degli over 65 che non si fossero presentati		Completamente d’accordo					Parzialmente d’accordo			La cultura	Sì		Unicamente QIV coltivato su uova
11240751491	250670705	2019-12-23 19:27:17	2019-12-23 19:34:17	Lombardia	30			Adulti < 65 anni che rientrano nei gruppi a rischio		Adulti 65+ anni che rientrano nei gruppi a rischio				Sì, Adulti < 65 anni che rientrano nei gruppi a rischio		Sì, Adulti 65+ anni che rientrano nei gruppi a rischio				Viene offerta la vaccinazione antinfluenzale in modo proattivo a tutti i pazienti che appartengono alle categorie a rischio solo se si presentano per un consulto medico durante la campagna vaccinale antinfluenzale				PZ CON PATOLOGIE CRONICHE		Completamente d’accordo					Parzialmente d’accordo				Sì					Sì		Sì			Sì			Età avanzata	Presenza di comorbilità multiple
11240708674	250670705	2019-12-23 18:59:02	2019-12-23 19:06:51	Emilia Romagna	13	Corso di formazione in Medicina Generale		Adulti < 65 anni che rientrano nei gruppi a rischio	Donne incinta	Adulti 65+ anni che rientrano nei gruppi a rischio	Pazienti istituzionalizzati					Sì, Adulti 65+ anni che rientrano nei gruppi a rischio		Tutti i pazienti che appartengono alle categorie a rischio sono contattati (e.s. invio lettera)							lettera da ASL per categorie a rischio, chiamata telefonica attiva a chi ha ricevuto la lettera e non si presenta		Parzialmente d’accordo			Completamente d’accordo					Sì
11240569276	250670705	2019-12-23 17:26:21	2019-12-23 17:38:43	Lombardia	32	Cinica Dermosifilopatica		Adulti < 65 anni che rientrano nei gruppi a rischio		Adulti 65+ anni che rientrano nei gruppi a rischio				Sì, Adulti < 65 anni che rientrano nei gruppi a rischio		Sì, Adulti 65+ anni che rientrano nei gruppi a rischio					La vaccinazione antinfluenzale è offerta in modo proattivo ad un sottogruppo di pazienti che appartengono alle categorie a rischio solo se si presentano per un consulto durante la campagna vaccinale antinfluenzale (Descrivi questo sottogruppo nella prossima domanda)		presentazione spontanea e "pubblicità" durante l'ambulatorio	per patologie / over 65	per presentazione spontanea abituale e tramite infermiera professionale con presenza del medico	Completamente d’accordo				Completamente d’accordo				in calo numerico dopo anni di pessima pubblicità mediatica ma comunque soddisfacente i numeri richiesti dalla ATS	Sì				Sia QIV coltivato su uova che QIV coltivato su colture cellulari		No	Sì		in caso,fornito da ATS	Sì			Età avanzata
11240502578	250670705	2019-12-23 16:43:06	2019-12-23 16:47:21	Lazio	37	Pediatria	Bambini che rientrano nei gruppi a rischio						Sì, Bambini che rientrano nei gruppi a rischio							Viene offerta la vaccinazione antinfluenzale in modo proattivo a tutti i pazienti che appartengono alle categorie a rischio solo se si presentano per un consulto medico durante la campagna vaccinale antinfluenzale						Completamente d’accordo				Completamente d’accordo					Sì				Sia QIV coltivato su uova che QIV coltivato su colture cellulari		No	Sì				No
11240387629	250670705	2019-12-23 15:29:44	2019-12-23 15:36:07	EMILIA ROMAGNA	25	PEDIATRIA	Bambini che rientrano nei gruppi a rischio						Sì, Bambini che rientrano nei gruppi a rischio					Tutti i pazienti che appartengono alle categorie a rischio sono contattati (e.s. invio lettera)						TABELLA 1 DEL MINISTERO	I PLS MANDANO L'ELENCO DEGLI ASISSTITI DA VACCINARE AI SERVIZI CHE INVIANO UNA LETTERA AI PAZIENTI			Parzialemente in disaccordo		Completamente d’accordo				INVITO DA PARTE DEL PLS GRATUITA' DEL VACCINO FACILITA' DELL'APPUNTAMENTO	Sì		Unicamente QIV coltivato su uova
11240375878	250670705	2019-12-23 15:21:49	2019-12-23 15:33:10	Puglia	Ventidue	Corso Formazione Specifica in Medicina Generale	Bambini che rientrano nei gruppi a rischio	Adulti < 65 anni che rientrano nei gruppi a rischio	Donne incinta	Adulti 65+ anni che rientrano nei gruppi a rischio	Pazienti istituzionalizzati			Sì, Adulti < 65 anni che rientrano nei gruppi a rischio		Sì, Adulti 65+ anni che rientrano nei gruppi a rischio		Tutti i pazienti che appartengono alle categorie a rischio sono contattati (e.s. invio lettera)						Adulti 65 + aa. ; Adulti < 65 aa. che rientrano nei gruppi a rischio.	Strategia proattiva : chiamata telefonica ai pazienti compresi nelle categorie a rischio.		Parzialmente d’accordo				Parzialmente d’accordo			Scarsa educazione sanitaria; condizionamento da parte di fake news.	Sì		Unicamente QIV coltivato su uova
11240307134	250670705	2019-12-23 14:37:00	2019-12-23 14:41:52	lazio	41			Adulti < 65 anni che rientrano nei gruppi a rischio	Donne incinta	Adulti 65+ anni che rientrano nei gruppi a rischio	Pazienti istituzionalizzati					Sì, Adulti 65+ anni che rientrano nei gruppi a rischio				Viene offerta la vaccinazione antinfluenzale in modo proattivo a tutti i pazienti che appartengono alle categorie a rischio solo se si presentano per un consulto medico durante la campagna vaccinale antinfluenzale							Parzialmente d’accordo			Completamente d’accordo					Sì				Sia QIV coltivato su uova che QIV coltivato su colture cellulari	Sì		Sì			Sì		Giovane età	Età avanzata
11240305125	250670705	2019-12-23 14:31:35	2019-12-23 14:43:40	Piemonte	39			Adulti < 65 anni che rientrano nei gruppi a rischio		Adulti 65+ anni che rientrano nei gruppi a rischio	Pazienti istituzionalizzati					Sì, Adulti 65+ anni che rientrano nei gruppi a rischio		Tutti i pazienti che appartengono alle categorie a rischio sono contattati (e.s. invio lettera)		Viene offerta la vaccinazione antinfluenzale in modo proattivo a tutti i pazienti che appartengono alle categorie a rischio solo se si presentano per un consulto medico durante la campagna vaccinale antinfluenzale					Soprattutto attraverso contatto in ambulatorio		Parzialmente d’accordo				Parzialmente d’accordo				Sì						No		No			No
11240248994	250670705	2019-12-23 13:52:53	2019-12-23 13:55:05	lombardia	2	medicina generale		Adulti < 65 anni che rientrano nei gruppi a rischio		Adulti 65+ anni che rientrano nei gruppi a rischio						Sì, Adulti 65+ anni che rientrano nei gruppi a rischio				Viene offerta la vaccinazione antinfluenzale in modo proattivo a tutti i pazienti che appartengono alle categorie a rischio solo se si presentano per un consulto medico durante la campagna vaccinale antinfluenzale						Completamente d’accordo				Completamente d’accordo					Sì			Unicamente QIV coltivato su colture cellulari
11240238840	250670705	2019-12-23 13:44:00	2019-12-23 13:51:12	friuli venezia giulia	20	medicina interna		Adulti < 65 anni che rientrano nei gruppi a rischio	Donne incinta	Adulti 65+ anni che rientrano nei gruppi a rischio	Pazienti istituzionalizzati			Sì, Adulti < 65 anni che rientrano nei gruppi a rischio		Sì, Adulti 65+ anni che rientrano nei gruppi a rischio	Sì, Pazienti istituzionalizzati			Viene offerta la vaccinazione antinfluenzale in modo proattivo a tutti i pazienti che appartengono alle categorie a rischio solo se si presentano per un consulto medico durante la campagna vaccinale antinfluenzale			a un sottogruppo di pazienti viene riservata una chiamata telefonica	diabetici, BPCO,			Parzialmente d’accordo			Completamente d’accordo					Sì		Unicamente QIV coltivato su uova
11240222425	250670705	2019-12-23 13:31:17	2019-12-23 13:38:18	Campania	40	m.infettive, m.dello sport	Bambini che rientrano nei gruppi a rischio	Adulti < 65 anni che rientrano nei gruppi a rischio	Donne incinta	Adulti 65+ anni che rientrano nei gruppi a rischio	Pazienti istituzionalizzati					Sì, Adulti 65+ anni che rientrano nei gruppi a rischio		Tutti i pazienti che appartengono alle categorie a rischio sono contattati (e.s. invio lettera)						-> 65 anni, adulti affetti da pat. croniche	Vaccino da sempre, sono loro stessi a richiedermi la vaccinazione. I più riottosi chiamati personalmente	Completamente d’accordo				Completamente d’accordo				Fiducia nel proprio medico, grado di istruzione	Sì		Unicamente QIV coltivato su uova
11240212736	250670705	2019-12-23 13:23:25	2019-12-23 13:33:42	Liguria	32	Pediatria	Bambini che rientrano nei gruppi a rischio	Adulti < 65 anni che rientrano nei gruppi a rischio	Donne incinta				Sì, Bambini che rientrano nei gruppi a rischio					Tutti i pazienti che appartengono alle categorie a rischio sono contattati (e.s. invio lettera)	Solo una parte di pazienti che appartengono alle categorie a rischio viene contattata (e.s. invio lettera) (Descrivi questo sottogruppo nella prossima domanda)				Invio SMS ai pazienti a cui raccomando l'antinfluenzale,salvo quelli che in passato l'hanno ripetutamente declinata.	Quelle classiche delle categorie ministeriali,ma caldeggio l'antinfluenzale anche ai bambini,indipendentemente dalla loro inclusione in categorie di rischio.	V.sopra		Parzialmente d’accordo				Parzialmente d’accordo			Gratuita',averla gia' fatta in passato,buon rapporto col Medico,che il Medico sia un buon comunicatore,che il paziente possa accedere facilmente a farla,che non "perda" troppo tempo per farla.	Sì				Sia QIV coltivato su uova che QIV coltivato su colture cellulari		No		No	Potevo avere dalla ASL il vaccino coltivato su cellule,ma ho preso solo quello "normale",coltivato su uova.		No
11240182004	250670705	2019-12-23 12:56:55	2019-12-23 13:05:21	sicilia	asp 5 me	neurologia		Adulti < 65 anni che rientrano nei gruppi a rischio		Adulti 65+ anni che rientrano nei gruppi a rischio	Pazienti istituzionalizzati					Sì, Adulti 65+ anni che rientrano nei gruppi a rischio				Viene offerta la vaccinazione antinfluenzale in modo proattivo a tutti i pazienti che appartengono alle categorie a rischio solo se si presentano per un consulto medico durante la campagna vaccinale antinfluenzale					avviso in sala d'attesa e counselling	Completamente d’accordo				Completamente d’accordo					Sì		Unicamente QIV coltivato su uova
11240170307	250670705	2019-12-23 12:46:03	2019-12-23 12:50:05	Piemonte	20	pediatria	Bambini che rientrano nei gruppi a rischio						Sì, Bambini che rientrano nei gruppi a rischio					Tutti i pazienti che appartengono alle categorie a rischio sono contattati (e.s. invio lettera)						cardiopatici, nefropatici, prematuri, asmatici, fibrosi cistica		Completamente d’accordo					Parzialmente d’accordo				Sì			Unicamente QIV coltivato su colture cellulari
11240158166	250670705	2019-12-23 12:34:42	2019-12-23 12:40:28	Puglia	30	Pediatria	Bambini che rientrano nei gruppi a rischio						Sì, Bambini che rientrano nei gruppi a rischio					Tutti i pazienti che appartengono alle categorie a rischio sono contattati (e.s. invio lettera)						IRR MALATTIE RESPIRATORIE CARDIOPATICI PATOLOGIE CRONICHE		Completamente d’accordo				Completamente d’accordo
11240148518	250670705	2019-12-23 12:26:45	2019-12-23 12:32:46	toscana	29	pediatria	Bambini che rientrano nei gruppi a rischio						Sì, Bambini che rientrano nei gruppi a rischio					Tutti i pazienti che appartengono alle categorie a rischio sono contattati (e.s. invio lettera)					contattati i pazienti a rischio e proposta nelle visite di controllo nei conviventi di soggetti a rischio	cardiopatici, asmatici, immunodepressi, conviventi di soggetti a rischio. Vaccinazione proposta anche ai bambini che frequentano asilo nido	invio SMS ai cardiopatici, asmatici, immunodepressi, conviventi di soggetti a rischio. Vaccinazione proposta ai bilanci di salute anche ai bambini che frequentano asilo nido	Completamente d’accordo					Parzialmente d’accordo			livello di "allarme sociale", diffusione di mode tra i genitori dei coetanei	Sì				Sia QIV coltivato su uova che QIV coltivato su colture cellulari		No	Sì		ci consegnano un solo tipo di vaccino		No
11240141106	250670705	2019-12-23 12:19:47	2019-12-23 12:37:47	veneto	38	medicina dello sport		Adulti < 65 anni che rientrano nei gruppi a rischio		Adulti 65+ anni che rientrano nei gruppi a rischio						Sì, Adulti 65+ anni che rientrano nei gruppi a rischio				Viene offerta la vaccinazione antinfluenzale in modo proattivo a tutti i pazienti che appartengono alle categorie a rischio solo se si presentano per un consulto medico durante la campagna vaccinale antinfluenzale						Completamente d’accordo				Completamente d’accordo						No				Sì		Sì
11240139636	250670705	2019-12-23 12:18:02	2019-12-23 12:27:09	sicilia	35 anni	cardiologia	Bambini che rientrano nei gruppi a rischio	Adulti < 65 anni che rientrano nei gruppi a rischio	Donne incinta	Adulti 65+ anni che rientrano nei gruppi a rischio	Pazienti istituzionalizzati			Sì, Adulti < 65 anni che rientrano nei gruppi a rischio		Sì, Adulti 65+ anni che rientrano nei gruppi a rischio				Viene offerta la vaccinazione antinfluenzale in modo proattivo a tutti i pazienti che appartengono alle categorie a rischio solo se si presentano per un consulto medico durante la campagna vaccinale antinfluenzale						Completamente d’accordo				Completamente d’accordo					Sì			Unicamente QIV coltivato su colture cellulari
11240136911	250670705	2019-12-23 12:16:08	2019-12-23 12:23:50	Lazio	40	Cardiologia		Adulti < 65 anni che rientrano nei gruppi a rischio	Donne incinta	Adulti 65+ anni che rientrano nei gruppi a rischio	Pazienti istituzionalizzati			Sì, Adulti < 65 anni che rientrano nei gruppi a rischio		Sì, Adulti 65+ anni che rientrano nei gruppi a rischio				Viene offerta la vaccinazione antinfluenzale in modo proattivo a tutti i pazienti che appartengono alle categorie a rischio solo se si presentano per un consulto medico durante la campagna vaccinale antinfluenzale				Ipertesi, Diabetici, Neoplastici, Gravidanza, BPCO		Completamente d’accordo				Completamente d’accordo				Livello culturale	Sì		Unicamente QIV coltivato su uova
11240102862	250670705	2019-12-23 11:45:41	2019-12-23 13:03:08	lazio	27				Donne incinta	Adulti 65+ anni che rientrano nei gruppi a rischio						Sì, Adulti 65+ anni che rientrano nei gruppi a rischio				Viene offerta la vaccinazione antinfluenzale in modo proattivo a tutti i pazienti che appartengono alle categorie a rischio solo se si presentano per un consulto medico durante la campagna vaccinale antinfluenzale			vengono contattati telefonicamente tutti i pazienti delle categorie a rischio			Completamente d’accordo				Completamente d’accordo				scolarità mezzi di comunicazione in particolare tv	Sì		Unicamente QIV coltivato su uova
11240087833	250670705	2019-12-23 11:31:50	2019-12-23 11:41:28	LAZIO	36	-		Adulti < 65 anni che rientrano nei gruppi a rischio	Donne incinta	Adulti 65+ anni che rientrano nei gruppi a rischio						Sì, Adulti 65+ anni che rientrano nei gruppi a rischio			Solo una parte di pazienti che appartengono alle categorie a rischio viene contattata (e.s. invio lettera) (Descrivi questo sottogruppo nella prossima domanda)	Viene offerta la vaccinazione antinfluenzale in modo proattivo a tutti i pazienti che appartengono alle categorie a rischio solo se si presentano per un consulto medico durante la campagna vaccinale antinfluenzale				>65	verbalmente, di persona o telefonicamente	Completamente d’accordo					Parzialmente d’accordo			Conoscenza degli effetti protettivi, meccanismo di azione, possibilità di eventi indesiderati.	Sì			Unicamente QIV coltivato su colture cellulari
11240060374	250670705	2019-12-23 11:06:24	2019-12-23 11:09:44	Piemonte	11	Medicina generale		Adulti < 65 anni che rientrano nei gruppi a rischio	Donne incinta	Adulti 65+ anni che rientrano nei gruppi a rischio	Pazienti istituzionalizzati					Sì, Adulti 65+ anni che rientrano nei gruppi a rischio			Solo una parte di pazienti che appartengono alle categorie a rischio viene contattata (e.s. invio lettera) (Descrivi questo sottogruppo nella prossima domanda)	Viene offerta la vaccinazione antinfluenzale in modo proattivo a tutti i pazienti che appartengono alle categorie a rischio solo se si presentano per un consulto medico durante la campagna vaccinale antinfluenzale				Diabetici asmatici	In orari dedicati	Completamente d’accordo				Completamente d’accordo				Il rapporto con il medico	Sì			Unicamente QIV coltivato su colture cellulari
11240055723	250670705	2019-12-23 11:01:58	2019-12-23 11:07:11	PUGLIA	33	ANESTESIA		Adulti < 65 anni che rientrano nei gruppi a rischio	Donne incinta	Adulti 65+ anni che rientrano nei gruppi a rischio	Pazienti istituzionalizzati					Sì, Adulti 65+ anni che rientrano nei gruppi a rischio				Viene offerta la vaccinazione antinfluenzale in modo proattivo a tutti i pazienti che appartengono alle categorie a rischio solo se si presentano per un consulto medico durante la campagna vaccinale antinfluenzale		La vaccinazione antinfluenzale è offerta ai soli pazienti che ne fanno richiesta			L'impegno organizzativo per una offerta proattiva sarebbe troppo oneroso in termini di tempo e risorse.		Parzialmente d’accordo			Completamente d’accordo				il battage pubblicitario (vedi Lino Banfi in Puglia)	Sì		Unicamente QIV coltivato su uova
11240038549	250670705	2019-12-23 10:46:37	2019-12-23 10:53:30	Puglia	37			Adulti < 65 anni che rientrano nei gruppi a rischio	Donne incinta	Adulti 65+ anni che rientrano nei gruppi a rischio	Pazienti istituzionalizzati			Sì, Adulti < 65 anni che rientrano nei gruppi a rischio		Sì, Adulti 65+ anni che rientrano nei gruppi a rischio			Solo una parte di pazienti che appartengono alle categorie a rischio viene contattata (e.s. invio lettera) (Descrivi questo sottogruppo nella prossima domanda)	Viene offerta la vaccinazione antinfluenzale in modo proattivo a tutti i pazienti che appartengono alle categorie a rischio solo se si presentano per un consulto medico durante la campagna vaccinale antinfluenzale				diabetici cardiopatici			Parzialmente d’accordo			Completamente d’accordo						No
11240035953	250670705	2019-12-23 10:44:11	2019-12-23 10:45:17	friuli venezia giulia	40	pediatria
11240015699	250670705	2019-12-23 10:26:03	2019-12-23 10:32:17	Lazio	21	Idrologia Medica	Bambini che rientrano nei gruppi a rischio	Adulti < 65 anni che rientrano nei gruppi a rischio	Donne incinta	Adulti 65+ anni che rientrano nei gruppi a rischio	Pazienti istituzionalizzati			Sì, Adulti < 65 anni che rientrano nei gruppi a rischio									Viene pubblicizzata durante l'anno ed in particolare durante la campagna a tutti i pazienti.				Parzialmente d’accordo			Completamente d’accordo					Sì				Sia QIV coltivato su uova che QIV coltivato su colture cellulari		No		No		Sì		Giovane età	Età avanzata	Presenza di comorbilità multiple
11239973269	250670705	2019-12-23 09:44:59	2019-12-23 10:13:29	SICILIA	36	MEDICINA DELLO SPORT	Bambini che rientrano nei gruppi a rischio	Adulti < 65 anni che rientrano nei gruppi a rischio	Donne incinta	Adulti 65+ anni che rientrano nei gruppi a rischio	Pazienti istituzionalizzati					Sì, Adulti 65+ anni che rientrano nei gruppi a rischio				Viene offerta la vaccinazione antinfluenzale in modo proattivo a tutti i pazienti che appartengono alle categorie a rischio solo se si presentano per un consulto medico durante la campagna vaccinale antinfluenzale			In modo proattivo si sensibilizzano i familiare e\o contatti di tutti i soggetti a rischio se si presentano per un consulto medico durante la campagna vaccinale antinfluenzale		In caso di richiesta di rinvio e\o rifiuto alla vaccinazione, si fa firmare il "dissenso informato" al vaccino. Molto spesso, questa assunzione di responsabilità da parte del paziente fa cambiare parere e il paziente si vaccina.	Completamente d’accordo				Completamente d’accordo				La corretta informazione.	Sì		Unicamente QIV coltivato su uova
11239970301	250670705	2019-12-23 09:44:05	2019-12-23 10:03:33	Sicilia	35	Malattie Respiratorie		Adulti < 65 anni che rientrano nei gruppi a rischio	Donne incinta	Adulti 65+ anni che rientrano nei gruppi a rischio				Sì, Adulti < 65 anni che rientrano nei gruppi a rischio		Sì, Adulti 65+ anni che rientrano nei gruppi a rischio		Tutti i pazienti che appartengono alle categorie a rischio sono contattati (e.s. invio lettera)						Tutte quelle previste dalle direttive annuali della campagna vaccinale 19/20		Completamente d’accordo				Completamente d’accordo					Sì			Unicamente QIV coltivato su colture cellulari
11239955224	250670705	2019-12-23 09:29:17	2019-12-23 09:51:19	Abruzzo	33					Adulti 65+ anni che rientrano nei gruppi a rischio	Pazienti istituzionalizzati					Sì, Adulti 65+ anni che rientrano nei gruppi a rischio						La vaccinazione antinfluenzale è offerta ai soli pazienti che ne fanno richiesta		ultrassesantacinquenni e istituzionalizzati	vengono informati sulla necessita' delle veaccinazioni e se ne discute affichè la stessa venga effettuata	Completamente d’accordo				Completamente d’accordo				le complicanze che a cui eventualmente si incontro nella non effettuazione	Sì		Unicamente QIV coltivato su uova
11239943443	250670705	2019-12-23 09:18:34	2019-12-23 12:50:04	Sicila	29	gastroenterologia		Adulti < 65 anni che rientrano nei gruppi a rischio	Donne incinta	Adulti 65+ anni che rientrano nei gruppi a rischio	Pazienti istituzionalizzati			Sì, Adulti < 65 anni che rientrano nei gruppi a rischio		Sì, Adulti 65+ anni che rientrano nei gruppi a rischio		Tutti i pazienti che appartengono alle categorie a rischio sono contattati (e.s. invio lettera)							contatto telefonico a tutti gli over 64 e quelli a rischio già vaccinati negli anni precedenti nonchè a tutti quelli a rischio che passano in studio in maniera occasionale				Completamente in disaccordo	Completamente d’accordo				Gli stessi che definiscono un paziente compliante ed aderente: molteplici fattori
11239942900	250670705	2019-12-23 09:18:30	2019-12-23 09:57:15	Sicilia	39	Cardiologia		Adulti < 65 anni che rientrano nei gruppi a rischio		Adulti 65+ anni che rientrano nei gruppi a rischio	Pazienti istituzionalizzati					Sì, Adulti 65+ anni che rientrano nei gruppi a rischio				Viene offerta la vaccinazione antinfluenzale in modo proattivo a tutti i pazienti che appartengono alle categorie a rischio solo se si presentano per un consulto medico durante la campagna vaccinale antinfluenzale				Pazienti con patologie croniche ( Diabetici, Broncopatici, Cariopatici )		Completamente d’accordo				Completamente d’accordo					Sì				Sia QIV coltivato su uova che QIV coltivato su colture cellulari		No	Sì		99 % QIV su uovo		No
11239934843	250670705	2019-12-23 09:10:02	2019-12-23 10:07:26	SICILIA	35	MALATTIE APPARATO DIGERENTE		Adulti < 65 anni che rientrano nei gruppi a rischio	Donne incinta	Adulti 65+ anni che rientrano nei gruppi a rischio	Pazienti istituzionalizzati			Sì, Adulti < 65 anni che rientrano nei gruppi a rischio		Sì, Adulti 65+ anni che rientrano nei gruppi a rischio				Viene offerta la vaccinazione antinfluenzale in modo proattivo a tutti i pazienti che appartengono alle categorie a rischio solo se si presentano per un consulto medico durante la campagna vaccinale antinfluenzale		La vaccinazione antinfluenzale è offerta ai soli pazienti che ne fanno richiesta				Completamente d’accordo				Completamente d’accordo				CULTURA,FIDUCIA NEL PROPRIO MEDICO DI FAMIGLIA	Sì		Unicamente QIV coltivato su uova
11239919364	250670705	2019-12-23 08:55:54	2019-12-23 09:00:51	Lombardia	3	pediatria	Bambini che rientrano nei gruppi a rischio						Sì, Bambini che rientrano nei gruppi a rischio							Viene offerta la vaccinazione antinfluenzale in modo proattivo a tutti i pazienti che appartengono alle categorie a rischio solo se si presentano per un consulto medico durante la campagna vaccinale antinfluenzale				malattie respiratorie croniche, cardiopatie, malattie renali croniche, pz in tp immunosoppressiva, familiari di pz fragili		Completamente d’accordo				Completamente d’accordo					Sì
11239910970	250670705	2019-12-23 08:49:26	2019-12-23 08:55:27	sicilia	27	chir generale		Adulti < 65 anni che rientrano nei gruppi a rischio	Donne incinta	Adulti 65+ anni che rientrano nei gruppi a rischio	Pazienti istituzionalizzati					Sì, Adulti 65+ anni che rientrano nei gruppi a rischio	Sì, Pazienti istituzionalizzati			Viene offerta la vaccinazione antinfluenzale in modo proattivo a tutti i pazienti che appartengono alle categorie a rischio solo se si presentano per un consulto medico durante la campagna vaccinale antinfluenzale	La vaccinazione antinfluenzale è offerta in modo proattivo ad un sottogruppo di pazienti che appartengono alle categorie a rischio solo se si presentano per un consulto durante la campagna vaccinale antinfluenzale (Descrivi questo sottogruppo nella prossima domanda)				ATTIVANDO ALERT CHE INDIVIDUANO IN NON VACCINATI A RISCHIO , CONVOCANDOLI E SPIEGANDO LORO BENEFICI E STRATEGIA VACCINALE	Completamente d’accordo					Parzialmente d’accordo			COLLOQUI CON IL MEDICO DI FAMIGLIA	Sì		Unicamente QIV coltivato su uova
11239906445	250670705	2019-12-23 08:44:49	2019-12-23 13:58:16	toscana	29	pediatria	Bambini che rientrano nei gruppi a rischio						Sì, Bambini che rientrano nei gruppi a rischio					Tutti i pazienti che appartengono alle categorie a rischio sono contattati (e.s. invio lettera)						tutti i bimbi 6 mesi - 6 anni tutti i bambini appartenenti alle categorie a rischio secondo la circolare ministeriale	vengono contatti i bambini sulla base degli elenchi dell'anno precedente. Tali elenchi vengono integrati con i nuovi iscritti e con i nominativi di coloro ai quali durante l'anno sono state diagnosticate patologie a rischio A questi si aggiungono tutti i contatti. Gli appuntamenti vengono offerti fin dagli inizi di settembre, durante le verifiche settimanali le infermiere chiamano attivamente i p…		Parzialmente d’accordo				Parzialmente d’accordo			rapporto di fiducia con il medico corretta informazione	Sì		Unicamente QIV coltivato su uova
11239896988	250670705	2019-12-23 08:35:38	2019-12-23 08:40:19	Toscana	36			Adulti < 65 anni che rientrano nei gruppi a rischio	Donne incinta	Adulti 65+ anni che rientrano nei gruppi a rischio	Pazienti istituzionalizzati			Sì, Adulti < 65 anni che rientrano nei gruppi a rischio		Sì, Adulti 65+ anni che rientrano nei gruppi a rischio		Tutti i pazienti che appartengono alle categorie a rischio sono contattati (e.s. invio lettera)						> 65 aa < 65 aa affetti da patologie croniche		Completamente d’accordo				Completamente d’accordo				Counseling appropriato	Sì
11239890293	250670705	2019-12-23 08:28:08	2019-12-23 08:36:39	lazio	40			Adulti < 65 anni che rientrano nei gruppi a rischio		Adulti 65+ anni che rientrano nei gruppi a rischio	Pazienti istituzionalizzati					Sì, Adulti 65+ anni che rientrano nei gruppi a rischio						La vaccinazione antinfluenzale è offerta ai soli pazienti che ne fanno richiesta				Completamente d’accordo					Parzialmente d’accordo				Sì				Sia QIV coltivato su uova che QIV coltivato su colture cellulari		No	Sì				No
11239880217	250670705	2019-12-23 08:18:39	2019-12-23 08:46:57	TOSCANA	33	CARDIOLOGIA		Adulti < 65 anni che rientrano nei gruppi a rischio	Donne incinta	Adulti 65+ anni che rientrano nei gruppi a rischio	Pazienti istituzionalizzati			Sì, Adulti < 65 anni che rientrano nei gruppi a rischio		Sì, Adulti 65+ anni che rientrano nei gruppi a rischio	Sì, Pazienti istituzionalizzati	Tutti i pazienti che appartengono alle categorie a rischio sono contattati (e.s. invio lettera)						PATOLOGIE CARDIACHE, POLMONARI, DIABETE E MALATTIE METABOLICHE, SPLENECTOMIZZATI E MALATTIE EMATOLOGICHE, SOGGETTI CON RISCHIO SOCIALE E LAVORATIVO	CON ORARI DI AMBULATORIO AGGIUNTIVI DEL MEDICO E TUTTI I GIORNI NEGLI ORARI DELL'INFERMIERA DI STUDIO	Completamente d’accordo				Completamente d’accordo				PERCEZIONE RISCHIO E SPIEGAZIONI DEL MEDICO	Sì				Sia QIV coltivato su uova che QIV coltivato su colture cellulari		No	Sì		AMPIA DISPONIBILITA' QUANTITATIVA MA TIPOLOGIA PRATICAMENTE SCELTA DALLA ASL SECONDO I PROPRI APPROVVIGIONAMENTI				Età avanzata	Presenza di comorbilità multiple
11239869710	250670705	2019-12-23 08:08:44	2019-12-23 08:26:42	toscana	28	no			Donne incinta	Adulti 65+ anni che rientrano nei gruppi a rischio						Sì, Adulti 65+ anni che rientrano nei gruppi a rischio							Contatto telefonico dei soggetti a rischio			Completamente d’accordo				Completamente d’accordo				per quanto concerne l'accettazione la maggiore informazione che forniscono i medici di assistenza primaria, per quello che concerne i fattori che influiscono sulla non accettazione sentire degli effetti collaterali spesso anche gravi (casi di morte nei vaccinati, per difetti o problematiche dei vaccini stessi, leggasi trivalenti)	Sì		Unicamente QIV coltivato su uova
11239868878	250670705	2019-12-23 08:07:55	2019-12-23 08:11:33	Veneto	40	Pediatria e Igiene	Bambini che rientrano nei gruppi a rischio						Sì, Bambini che rientrano nei gruppi a rischio									La vaccinazione antinfluenzale è offerta ai soli pazienti che ne fanno richiesta					Parzialmente d’accordo				Parzialmente d’accordo				Sì				Sia QIV coltivato su uova che QIV coltivato su colture cellulari		No		No	sempre disponibile		No
11239851713	250670705	2019-12-23 07:50:52	2019-12-23 07:55:05	emilia romagna	33	Gastroenterologia		Adulti < 65 anni che rientrano nei gruppi a rischio	Donne incinta	Adulti 65+ anni che rientrano nei gruppi a rischio	Pazienti istituzionalizzati					Sì, Adulti 65+ anni che rientrano nei gruppi a rischio			Solo una parte di pazienti che appartengono alle categorie a rischio viene contattata (e.s. invio lettera) (Descrivi questo sottogruppo nella prossima domanda)	Viene offerta la vaccinazione antinfluenzale in modo proattivo a tutti i pazienti che appartengono alle categorie a rischio solo se si presentano per un consulto medico durante la campagna vaccinale antinfluenzale	La vaccinazione antinfluenzale è offerta in modo proattivo ad un sottogruppo di pazienti che appartengono alle categorie a rischio solo se si presentano per un consulto durante la campagna vaccinale antinfluenzale (Descrivi questo sottogruppo nella prossima domanda)			over 65, alto rischio under 65			Parzialmente d’accordo				Parzialmente d’accordo				Sì
11239848910	250670705	2019-12-23 07:48:05	2019-12-23 07:52:12	Piemonte	30	nessuna		Adulti < 65 anni che rientrano nei gruppi a rischio	Donne incinta	Adulti 65+ anni che rientrano nei gruppi a rischio	Pazienti istituzionalizzati					Sì, Adulti 65+ anni che rientrano nei gruppi a rischio				Viene offerta la vaccinazione antinfluenzale in modo proattivo a tutti i pazienti che appartengono alle categorie a rischio solo se si presentano per un consulto medico durante la campagna vaccinale antinfluenzale							Parzialmente d’accordo			Completamente d’accordo					Sì		Unicamente QIV coltivato su uova
11239774456	250670705	2019-12-23 06:33:20	2019-12-23 06:46:54	SICILIA	13 ANNI	MEDICINA GENERALE	Bambini che rientrano nei gruppi a rischio	Adulti < 65 anni che rientrano nei gruppi a rischio	Donne incinta	Adulti 65+ anni che rientrano nei gruppi a rischio	Pazienti istituzionalizzati					Sì, Adulti 65+ anni che rientrano nei gruppi a rischio				Viene offerta la vaccinazione antinfluenzale in modo proattivo a tutti i pazienti che appartengono alle categorie a rischio solo se si presentano per un consulto medico durante la campagna vaccinale antinfluenzale					DI PERSONA SU INVITO VERBALE				Completamente in disaccordo				Completamente in disaccordo	1) SCELTA SELETTIVA DEL MEDICO SULLA BASE DEI PARAMETRI STABILITI.2) RAPPORTO DI FIDUCIA MEDICO-PAZIENTE 3)LIVELLO SOCIO-CULTURALE DEL PAZIENTE	Sì		Unicamente QIV coltivato su uova
11239418180	250670705	2019-12-23 00:03:26	2019-12-23 00:14:09	Lombardia	29	Ginecologia Ostetricia		Adulti < 65 anni che rientrano nei gruppi a rischio	Donne incinta	Adulti 65+ anni che rientrano nei gruppi a rischio	Pazienti istituzionalizzati					Sì, Adulti 65+ anni che rientrano nei gruppi a rischio							Offerta proattiva ai soggetti < 65 anni a rischio ed a quelli >65 anni che si presentano in ambulatorio, ma anche definizione di alcune sessioni ambulatoriali dedicate solo alla vaccinazione antiinfluenzale, a cui l'utenza può accedere liberamente.		Vedi sopra	Completamente d’accordo					Parzialmente d’accordo			Campagne di stampa, aver contratto l'influenza nelle stagioni precedenti	Sì		Unicamente QIV coltivato su uova				No	Sì				No
11239077251	250670705	2019-12-22 15:35:28	2019-12-22 15:48:08	toscana	32	medicina generale		Adulti < 65 anni che rientrano nei gruppi a rischio	Donne incinta	Adulti 65+ anni che rientrano nei gruppi a rischio	Pazienti istituzionalizzati			Sì, Adulti < 65 anni che rientrano nei gruppi a rischio	Sì, Donne incinta	Sì, Adulti 65+ anni che rientrano nei gruppi a rischio	Sì, Pazienti istituzionalizzati	Tutti i pazienti che appartengono alle categorie a rischio sono contattati (e.s. invio lettera)						Per Patologie	Sia su appuntamento in orario, sia fuori appuntamento, sia in giornate appositamente redisposte per il vaccino.	Completamente d’accordo				Completamente d’accordo				Un'adeguata informazione scientifica sopratutto da parte dei media e se il paziente ha fiducia nel suo medico di famiglia	Sì				Sia QIV coltivato su uova che QIV coltivato su colture cellulari		No	Sì		Buona		No
11238941859	250670705	2019-12-22 12:01:56	2019-12-22 12:11:55	puglia	40	malattie infettive			Donne incinta	Adulti 65+ anni che rientrano nei gruppi a rischio						Sì, Adulti 65+ anni che rientrano nei gruppi a rischio		Tutti i pazienti che appartengono alle categorie a rischio sono contattati (e.s. invio lettera)							pazienti che per qualsiasi motivo afferisco in ambulatorio	Completamente d’accordo				Completamente d’accordo					Sì			Unicamente QIV coltivato su colture cellulari
11238853266	250670705	2019-12-22 09:29:05	2019-12-22 09:29:38	toscana	41	geriatria
11238850593	250670705	2019-12-22 09:23:49	2019-12-22 09:38:19	emilia romagna	30		Bambini che rientrano nei gruppi a rischio	Adulti < 65 anni che rientrano nei gruppi a rischio	Donne incinta	Adulti 65+ anni che rientrano nei gruppi a rischio	Pazienti istituzionalizzati			Sì, Adulti < 65 anni che rientrano nei gruppi a rischio	Sì, Donne incinta	Sì, Adulti 65+ anni che rientrano nei gruppi a rischio	Sì, Pazienti istituzionalizzati			Viene offerta la vaccinazione antinfluenzale in modo proattivo a tutti i pazienti che appartengono alle categorie a rischio solo se si presentano per un consulto medico durante la campagna vaccinale antinfluenzale							Parzialmente d’accordo				Parzialmente d’accordo				Sì			Unicamente QIV coltivato su colture cellulari
11238579453	250670705	2019-12-22 00:23:50	2019-12-22 00:33:40	Trentino Alto Adige	8	Oncologia		Adulti < 65 anni che rientrano nei gruppi a rischio	Donne incinta	Adulti 65+ anni che rientrano nei gruppi a rischio						Sì, Adulti 65+ anni che rientrano nei gruppi a rischio				Viene offerta la vaccinazione antinfluenzale in modo proattivo a tutti i pazienti che appartengono alle categorie a rischio solo se si presentano per un consulto medico durante la campagna vaccinale antinfluenzale					Istituzione di 4 sedute vaccinali ad hoc; offerta proattiva in caso di consulto medico	Completamente d’accordo					Parzialmente d’accordo			livello culturale capacità relazionale		No
11238219624	250670705	2019-12-21 16:43:25	2019-12-21 17:01:25	lazio	29	chirurgia generale		Adulti < 65 anni che rientrano nei gruppi a rischio	Donne incinta	Adulti 65+ anni che rientrano nei gruppi a rischio	Pazienti istituzionalizzati			Sì, Adulti < 65 anni che rientrano nei gruppi a rischio		Sì, Adulti 65+ anni che rientrano nei gruppi a rischio				Viene offerta la vaccinazione antinfluenzale in modo proattivo a tutti i pazienti che appartengono alle categorie a rischio solo se si presentano per un consulto medico durante la campagna vaccinale antinfluenzale			Avviso esplicativo in sala di aspetto a partire dal mese di ottobre (consuetudine ventennale)		nel corso dell'anno ribadisco spesso l'utilità in occasione di visita		Parzialmente d’accordo			Completamente d’accordo				la comunicazione positiva da parte del medico e dei canali di informazione	Sì				Sia QIV coltivato su uova che QIV coltivato su colture cellulari		No	Sì				No
11237967228	250670705	2019-12-21 12:13:02	2019-12-21 12:18:55	Toscana	13	Medicina Generale		Adulti < 65 anni che rientrano nei gruppi a rischio	Donne incinta	Adulti 65+ anni che rientrano nei gruppi a rischio	Pazienti istituzionalizzati			Sì, Adulti < 65 anni che rientrano nei gruppi a rischio		Sì, Adulti 65+ anni che rientrano nei gruppi a rischio				Viene offerta la vaccinazione antinfluenzale in modo proattivo a tutti i pazienti che appartengono alle categorie a rischio solo se si presentano per un consulto medico durante la campagna vaccinale antinfluenzale				Donne incinta, malati cronici, contatti di pazienti a rischio, lavoratori in sanità, lavoratori di pubblica utilità	Viene lasciato un appunto alla ripetizione delle ricette, vengono invitati a parlare con il medico della vaccinazione dalle segretarie.	Completamente d’accordo				Completamente d’accordo				Educazione sanitaria	Sì		Unicamente QIV coltivato su uova
11237944087	250670705	2019-12-21 11:42:19	2019-12-21 11:47:58	valle d'aosta	3	medicina generale		Adulti < 65 anni che rientrano nei gruppi a rischio	Donne incinta	Adulti 65+ anni che rientrano nei gruppi a rischio	Pazienti istituzionalizzati			Sì, Adulti < 65 anni che rientrano nei gruppi a rischio		Sì, Adulti 65+ anni che rientrano nei gruppi a rischio		Tutti i pazienti che appartengono alle categorie a rischio sono contattati (e.s. invio lettera)						tutte le categorie presenti nella circolare ministeriale	counseling gia al di fuori della campagna, telefonate da parte mia e della segreteria, lettera di invito		Parzialmente d’accordo				Parzialmente d’accordo			rapporto di fiducia col medico curante	Sì		Unicamente QIV coltivato su uova
11237206407	250670705	2019-12-20 22:01:49	2019-12-20 22:25:21	Sicilia	30	Medicina Interna	Bambini che rientrano nei gruppi a rischio	Adulti < 65 anni che rientrano nei gruppi a rischio	Donne incinta	Adulti 65+ anni che rientrano nei gruppi a rischio	Pazienti istituzionalizzati					Sì, Adulti 65+ anni che rientrano nei gruppi a rischio		Tutti i pazienti che appartengono alle categorie a rischio sono contattati (e.s. invio lettera)								Completamente d’accordo				Completamente d’accordo					Sì				Sia QIV coltivato su uova che QIV coltivato su colture cellulari		No	Sì			Sì		Giovane età	Età avanzata	Presenza di comorbilità multiple
11236998151	250670705	2019-12-20 20:11:37	2019-12-20 20:16:57	PUGLIA	37	GASTROENTEROLOGIA		Adulti < 65 anni che rientrano nei gruppi a rischio		Adulti 65+ anni che rientrano nei gruppi a rischio				Sì, Adulti < 65 anni che rientrano nei gruppi a rischio		Sì, Adulti 65+ anni che rientrano nei gruppi a rischio						La vaccinazione antinfluenzale è offerta ai soli pazienti che ne fanno richiesta			medicina di opportunità	Completamente d’accordo					Parzialmente d’accordo				Sì			Unicamente QIV coltivato su colture cellulari
11236908324	250670705	2019-12-20 19:28:03	2019-12-20 19:31:25	puglia	30	gastroenterologia	Bambini che rientrano nei gruppi a rischio	Adulti < 65 anni che rientrano nei gruppi a rischio	Donne incinta	Adulti 65+ anni che rientrano nei gruppi a rischio	Pazienti istituzionalizzati	No						Tutti i pazienti che appartengono alle categorie a rischio sono contattati (e.s. invio lettera)									Parzialmente d’accordo						Completamente in disaccordo		Sì		Unicamente QIV coltivato su uova
11236699475	250670705	2019-12-20 17:54:22	2019-12-20 18:09:55	LOMBARDIA	31	PEDIATRIA	Bambini che rientrano nei gruppi a rischio	Adulti < 65 anni che rientrano nei gruppi a rischio	Donne incinta	Adulti 65+ anni che rientrano nei gruppi a rischio	Pazienti istituzionalizzati		Sì, Bambini che rientrano nei gruppi a rischio					Tutti i pazienti che appartengono alle categorie a rischio sono contattati (e.s. invio lettera)						PATOLOGIE CRONICHE PREMATURI BNI CON EPISODI DI IRR ECC	TRAMITE TELEFONATE		Parzialmente d’accordo			Completamente d’accordo					Sì				Sia QIV coltivato su uova che QIV coltivato su colture cellulari		No		No		Sì		Giovane età
11236558169	250670705	2019-12-20 16:53:50	2019-12-20 17:02:19	LOMBARDIA	35			Adulti < 65 anni che rientrano nei gruppi a rischio		Adulti 65+ anni che rientrano nei gruppi a rischio				Sì, Adulti < 65 anni che rientrano nei gruppi a rischio		Sì, Adulti 65+ anni che rientrano nei gruppi a rischio				Viene offerta la vaccinazione antinfluenzale in modo proattivo a tutti i pazienti che appartengono alle categorie a rischio solo se si presentano per un consulto medico durante la campagna vaccinale antinfluenzale						Completamente d’accordo				Completamente d’accordo					Sì		Unicamente QIV coltivato su uova
11236453412	250670705	2019-12-20 16:07:09	2019-12-20 16:28:34	emilia	34	pediatria	Bambini che rientrano nei gruppi a rischio						Sì, Bambini che rientrano nei gruppi a rischio					Tutti i pazienti che appartengono alle categorie a rischio sono contattati (e.s. invio lettera)	Solo una parte di pazienti che appartengono alle categorie a rischio viene contattata (e.s. invio lettera) (Descrivi questo sottogruppo nella prossima domanda)					lettera inviata dall'ASL per categorie a rischio codificate. Contatto diretto da parte mia per casi non codificati(pregressa bronchiolite, Deficit Ig A ecc)	vedi sopra		Parzialmente d’accordo			Completamente d’accordo				consapevolezza della patologia	Sì		Unicamente QIV coltivato su uova
11236062760	250670705	2019-12-20 12:35:46	2019-12-20 12:42:24	Liguria	2			Adulti < 65 anni che rientrano nei gruppi a rischio	Donne incinta	Adulti 65+ anni che rientrano nei gruppi a rischio						Sì, Adulti 65+ anni che rientrano nei gruppi a rischio				Viene offerta la vaccinazione antinfluenzale in modo proattivo a tutti i pazienti che appartengono alle categorie a rischio solo se si presentano per un consulto medico durante la campagna vaccinale antinfluenzale	La vaccinazione antinfluenzale è offerta in modo proattivo ad un sottogruppo di pazienti che appartengono alle categorie a rischio solo se si presentano per un consulto durante la campagna vaccinale antinfluenzale (Descrivi questo sottogruppo nella prossima domanda)			Diabete, Asma, Bpco, Patologie Autoimmuni, neoplasie , epilessia			Parzialmente d’accordo				Parzialmente d’accordo			Compresione dell'importanza della vaccinazione e della prevenzione," Non avere l'idea che i vaccini facciamo male"	Sì		Unicamente QIV coltivato su uova
11234906209	250670705	2019-12-19 21:38:53	2019-12-19 21:50:26	toscana	20				Donne incinta	Adulti 65+ anni che rientrano nei gruppi a rischio				Sì, Adulti < 65 anni che rientrano nei gruppi a rischio						Viene offerta la vaccinazione antinfluenzale in modo proattivo a tutti i pazienti che appartengono alle categorie a rischio solo se si presentano per un consulto medico durante la campagna vaccinale antinfluenzale				cardiopatie, bpco, malassorbimenti, tumori, deficit immunitari diabete, ecc			Parzialmente d’accordo				Parzialmente d’accordo				Sì		Unicamente QIV coltivato su uova
11234649598	250670705	2019-12-19 19:44:45	2019-12-19 21:55:12	lombardia	38	pediatria		Adulti < 65 anni che rientrano nei gruppi a rischio	Donne incinta	Adulti 65+ anni che rientrano nei gruppi a rischio						Sì, Adulti 65+ anni che rientrano nei gruppi a rischio				Viene offerta la vaccinazione antinfluenzale in modo proattivo a tutti i pazienti che appartengono alle categorie a rischio solo se si presentano per un consulto medico durante la campagna vaccinale antinfluenzale				pazienti presi in carico per la cronicità	durante l'orario di ambulatorio e con sedute vaccinali dedicate		Parzialmente d’accordo				Parzialmente d’accordo			timore di effetti collaterali scarsa percezione delle possibili complicanze dell'influenza	Sì		Unicamente QIV coltivato su uova
11234516341	250670705	2019-12-19 18:46:01	2019-12-19 18:56:01	LIGURIA	35		Bambini che rientrano nei gruppi a rischio	Adulti < 65 anni che rientrano nei gruppi a rischio	Donne incinta	Adulti 65+ anni che rientrano nei gruppi a rischio	Pazienti istituzionalizzati					Sì, Adulti 65+ anni che rientrano nei gruppi a rischio							viene offerta la vaccinazione ai pazienti che appartengono alle categorie a rischio che si presentano in studio e al domicilio a tutti i non deambulanti	iene offerta la vaccinazione a tutte le categorie			Parzialmente d’accordo			Completamente d’accordo					Sì				Sia QIV coltivato su uova che QIV coltivato su colture cellulari		No	Sì			Sì			Età avanzata
11234083368	250670705	2019-12-19 15:54:43	2019-12-19 16:03:42	basilicata	28	nessuna		Adulti < 65 anni che rientrano nei gruppi a rischio		Adulti 65+ anni che rientrano nei gruppi a rischio	Pazienti istituzionalizzati					Sì, Adulti 65+ anni che rientrano nei gruppi a rischio					La vaccinazione antinfluenzale è offerta in modo proattivo ad un sottogruppo di pazienti che appartengono alle categorie a rischio solo se si presentano per un consulto durante la campagna vaccinale antinfluenzale (Descrivi questo sottogruppo nella prossima domanda)		viene affisso in studio l'invito a prenotarsi per la vaccinazione				Parzialmente d’accordo			Completamente d’accordo				l'effetto preventivo	Sì			Unicamente QIV coltivato su colture cellulari
11233887899	250670705	2019-12-19 14:27:00	2019-12-19 14:33:20	Abruzzo	29		Bambini che rientrano nei gruppi a rischio	Adulti < 65 anni che rientrano nei gruppi a rischio	Donne incinta	Adulti 65+ anni che rientrano nei gruppi a rischio				Sì, Adulti < 65 anni che rientrano nei gruppi a rischio		Sì, Adulti 65+ anni che rientrano nei gruppi a rischio				Viene offerta la vaccinazione antinfluenzale in modo proattivo a tutti i pazienti che appartengono alle categorie a rischio solo se si presentano per un consulto medico durante la campagna vaccinale antinfluenzale							Parzialmente d’accordo				Parzialmente d’accordo			La convinzioneche li protegga dall'influenza	Sì
11233701389	250670705	2019-12-19 12:33:53	2019-12-19 12:39:15	Marche	10	pediatria	Bambini che rientrano nei gruppi a rischio		Donne incinta				Sì, Bambini che rientrano nei gruppi a rischio					Tutti i pazienti che appartengono alle categorie a rischio sono contattati (e.s. invio lettera)						bambini (sono pediatra)	invio sms all'inizio della stagione ai genitori dei bambini a rischio, poi lo ricordo in tutte le occasioni in cui rivedo il bambino		Parzialmente d’accordo			Completamente d’accordo				fiducia nel sistema sanitario buon rapporto con PLS	Sì						No	Sì		Invio a vaccinare al Centro vaccini, non vaccinando personalmente		No
11232417374	250670705	2019-12-18 21:25:39	2019-12-18 21:29:13	LOMBARDIA	16			Adulti < 65 anni che rientrano nei gruppi a rischio	Donne incinta	Adulti 65+ anni che rientrano nei gruppi a rischio						Sì, Adulti 65+ anni che rientrano nei gruppi a rischio		Tutti i pazienti che appartengono alle categorie a rischio sono contattati (e.s. invio lettera)								Completamente d’accordo					Parzialmente d’accordo				Sì		Unicamente QIV coltivato su uova
11232402764	250670705	2019-12-18 21:18:30	2019-12-18 21:45:16	LAZIO	37	MALATTIE INFETTIVE		Adulti < 65 anni che rientrano nei gruppi a rischio	Donne incinta	Adulti 65+ anni che rientrano nei gruppi a rischio	Pazienti istituzionalizzati			Sì, Adulti < 65 anni che rientrano nei gruppi a rischio	Sì, Donne incinta	Sì, Adulti 65+ anni che rientrano nei gruppi a rischio	Sì, Pazienti istituzionalizzati						AI PAZIENTI A RISCHIO PER PATOLOGIA E/O PER ETA' IN OCCASIONE DELLE VISITE IN STUDIO, DA SETTEMBRE IN POI, VIENE RICORDATO L'APPUNTAMENTO PER LA VACCINAZIONE	DIABETICI, CARDIOPATICI, BPCO, DONNE IN GRAVIDANZA, OPERATORI SANITARI, PAZIENTI ONCOLOGICI	IN VARI MODI, CONTATTO DIRETTO, INFORMATIVA IN BACHECA, PROMOZIONE DA PARTE DEL PERSONALE DI STUDIO		Parzialmente d’accordo				Parzialmente d’accordo			PAURA DI AMMALARSI NEI SOGGETTI CHE ABBIANO GIA' SPERIMENTATO L'INFLUENZA, SCOLARITA' SUPERIORE, CETO SOCIALE MEDIO ALTO, GENERE FEMMINILE, ETA' SUPERIORE AI 68 ANNI	Sì				Sia QIV coltivato su uova che QIV coltivato su colture cellulari		No		No	IL VACCINO E' DISPONIBILE MA ASSISTO POCHI BAMBINI-ADOLESCENTI E NON HO SOGGETTI A RISCHIO IN QUESTA FASCIA DI ETA'		No
11232210809	250670705	2019-12-18 19:57:21	2019-12-18 20:29:33	Puglia	34	ostetricia e ginecologia		Adulti < 65 anni che rientrano nei gruppi a rischio	Donne incinta	Adulti 65+ anni che rientrano nei gruppi a rischio						Sì, Adulti 65+ anni che rientrano nei gruppi a rischio		Tutti i pazienti che appartengono alle categorie a rischio sono contattati (e.s. invio lettera)				La vaccinazione antinfluenzale è offerta ai soli pazienti che ne fanno richiesta				Completamente d’accordo				Completamente d’accordo				età >65,patologie croniche	Sì		Unicamente QIV coltivato su uova
11232097889	250670705	2019-12-18 19:12:38	2019-12-18 19:31:49	Puglia	28	Biologia Clinica	Bambini che rientrano nei gruppi a rischio	Adulti < 65 anni che rientrano nei gruppi a rischio	Donne incinta	Adulti 65+ anni che rientrano nei gruppi a rischio	Pazienti istituzionalizzati			Sì, Adulti < 65 anni che rientrano nei gruppi a rischio	Sì, Donne incinta	Sì, Adulti 65+ anni che rientrano nei gruppi a rischio	Sì, Pazienti istituzionalizzati						Nel periodo precedente la campagna vaccinale si arruolano nuovi pz. rientranti nelle categorie a rischio; gli altri gia' vaccinati negli scorsi anni ripetono la vaccinazione prenotandosi.-		Previa prenotazione, la vaccinazione viene effettuata fuori orario di ambulatorio in sessioni dedicate alla sola vaccinazione (circa 40 pz. a sessione).	Completamente d’accordo				Completamente d’accordo				Informazione circa l'utilita' del vaccino e breve attesa per la vaccinazione	Sì		Unicamente QIV coltivato su uova
11231754079	250670705	2019-12-18 17:06:49	2019-12-20 15:26:48	Puglia	30	Pediatria	Bambini che rientrano nei gruppi a rischio						Sì, Bambini che rientrano nei gruppi a rischio					Tutti i pazienti che appartengono alle categorie a rischio sono contattati (e.s. invio lettera)							Nei Bilanci di salute e/o controlli di crescita viene offerta la possibilità di vaccinazione antinfluenzale		Parzialmente d’accordo			Completamente d’accordo				Meno giorni di festa a scuola	Sì		Unicamente QIV coltivato su uova
11231542536	250670705	2019-12-18 15:50:23	2019-12-18 16:23:44	Friuli Venezia Giulia	33	Pediatria	Bambini che rientrano nei gruppi a rischio	Adulti < 65 anni che rientrano nei gruppi a rischio		Adulti 65+ anni che rientrano nei gruppi a rischio			Sì, Bambini che rientrano nei gruppi a rischio							Viene offerta la vaccinazione antinfluenzale in modo proattivo a tutti i pazienti che appartengono alle categorie a rischio solo se si presentano per un consulto medico durante la campagna vaccinale antinfluenzale							Parzialmente d’accordo				Parzialmente d’accordo				Sì				Sia QIV coltivato su uova che QIV coltivato su colture cellulari		No	Sì				No
11231402274	250670705	2019-12-18 14:55:46	2019-12-18 15:03:50	Piemonte	5	Medicina Generale	Bambini che rientrano nei gruppi a rischio	Adulti < 65 anni che rientrano nei gruppi a rischio	Donne incinta	Adulti 65+ anni che rientrano nei gruppi a rischio	Pazienti istituzionalizzati			Sì, Adulti < 65 anni che rientrano nei gruppi a rischio		Sì, Adulti 65+ anni che rientrano nei gruppi a rischio	Sì, Pazienti istituzionalizzati	Tutti i pazienti che appartengono alle categorie a rischio sono contattati (e.s. invio lettera)							buona parte dei pazienti nella stagione "vaccinale " mi contattano per sapere le modalità di somministrazione, coloro che non mi contattano ma sono a rischio vengono contattati personalmente da me o dal mio collaboratore di studio.		Parzialmente d’accordo			Completamente d’accordo				patologie croniche, pregressi influenzali con complicanze e indubbiamente status culturale e sociale	Sì				Sia QIV coltivato su uova che QIV coltivato su colture cellulari		No	Sì		quest'anno ci è stato fornito un univo vaccino quadrivalente, scelta obbligata		No
11231347468	250670705	2019-12-18 14:32:06	2019-12-18 14:39:37	Piemonte	30	Pediatria	Bambini che rientrano nei gruppi a rischio						Sì, Bambini che rientrano nei gruppi a rischio					Tutti i pazienti che appartengono alle categorie a rischio sono contattati (e.s. invio lettera)						Quelle indicate nel decreto ministeriale e regionale			Parzialmente d’accordo			Completamente d’accordo					Sì		Unicamente QIV coltivato su uova
11231051551	250670705	2019-12-18 11:54:58	2019-12-18 11:58:52	PUGLIA	35	PEDIATRIA	Bambini che rientrano nei gruppi a rischio						Sì, Bambini che rientrano nei gruppi a rischio							Viene offerta la vaccinazione antinfluenzale in modo proattivo a tutti i pazienti che appartengono alle categorie a rischio solo se si presentano per un consulto medico durante la campagna vaccinale antinfluenzale					AVVISI IN AMBULATORIO E CONVERSAZIONI	Completamente d’accordo					Parzialmente d’accordo			CONVERSAZIONE CORRETTA	Sì			Unicamente QIV coltivato su colture cellulari
11230828480	250670705	2019-12-18 09:31:55	2019-12-18 09:37:38	VDA	31	OSTETRICIA E GINOCOLOGIA				Adulti 65+ anni che rientrano nei gruppi a rischio						Sì, Adulti 65+ anni che rientrano nei gruppi a rischio		Tutti i pazienti che appartengono alle categorie a rischio sono contattati (e.s. invio lettera)						PATOLOGIE CRONICHE E CARDIOVASCOLARI		Completamente d’accordo				Completamente d’accordo				COPERTURA	Sì				Sia QIV coltivato su uova che QIV coltivato su colture cellulari	Sì		Sì		DISPONIBILE		No
11230810163	250670705	2019-12-18 09:18:37	2019-12-18 10:12:46	sicilia	10		Bambini che rientrano nei gruppi a rischio	Adulti < 65 anni che rientrano nei gruppi a rischio	Donne incinta	Adulti 65+ anni che rientrano nei gruppi a rischio	Pazienti istituzionalizzati			Sì, Adulti < 65 anni che rientrano nei gruppi a rischio		Sì, Adulti 65+ anni che rientrano nei gruppi a rischio	Sì, Pazienti istituzionalizzati	Tutti i pazienti che appartengono alle categorie a rischio sono contattati (e.s. invio lettera)							counseling, whatsup, mail		Parzialmente d’accordo				Parzialmente d’accordo				Sì				Sia QIV coltivato su uova che QIV coltivato su colture cellulari		No	Sì		la vaccinazione antinfluenzale è disponibile	Sì			Età avanzata	Presenza di comorbilità multiple
11230684112	250670705	2019-12-18 07:40:03	2019-12-18 07:43:55	LAZIO	36	EMATOLOGIA GENERALE, ENDOCRINOLOGIA E DIABETOLOGIA		Adulti < 65 anni che rientrano nei gruppi a rischio		Adulti 65+ anni che rientrano nei gruppi a rischio	Pazienti istituzionalizzati	No						Tutti i pazienti che appartengono alle categorie a rischio sono contattati (e.s. invio lettera)									Parzialmente d’accordo			Completamente d’accordo					Sì		Unicamente QIV coltivato su uova
11230626638	250670705	2019-12-18 06:49:52	2019-12-18 07:01:04	puglia	38			Adulti < 65 anni che rientrano nei gruppi a rischio		Adulti 65+ anni che rientrano nei gruppi a rischio	Pazienti istituzionalizzati			Sì, Adulti < 65 anni che rientrano nei gruppi a rischio		Sì, Adulti 65+ anni che rientrano nei gruppi a rischio			Solo una parte di pazienti che appartengono alle categorie a rischio viene contattata (e.s. invio lettera) (Descrivi questo sottogruppo nella prossima domanda)							Completamente d’accordo				Completamente d’accordo						No
11229476031	250670705	2019-12-17 19:56:35	2019-12-17 20:04:03	Emilia Romagna	32	Nefrologia		Adulti < 65 anni che rientrano nei gruppi a rischio	Donne incinta	Adulti 65+ anni che rientrano nei gruppi a rischio						Sì, Adulti 65+ anni che rientrano nei gruppi a rischio				Viene offerta la vaccinazione antinfluenzale in modo proattivo a tutti i pazienti che appartengono alle categorie a rischio solo se si presentano per un consulto medico durante la campagna vaccinale antinfluenzale							Parzialmente d’accordo				Parzialmente d’accordo				Sì		Unicamente QIV coltivato su uova
11229338387	250670705	2019-12-17 19:04:37	2019-12-17 19:10:41	lazio	22	clinica pediatrica	Bambini che rientrano nei gruppi a rischio						Sì, Bambini che rientrano nei gruppi a rischio					Tutti i pazienti che appartengono alle categorie a rischio sono contattati (e.s. invio lettera)						INFEZIONI RESPIRATORIE RICORRENTI, PATOLOGIE CRONICHE APPARATO RESPIRATORIO, CARDIOPATICI	CHIAMATA TELEFONICA	Completamente d’accordo				Completamente d’accordo				OLTRE QUELLI INDICATI NELLE DOMANDE PRECEDENTI, LA CAPACITA' DEL MEDICO DI SPIEGARNE L'IMPORTANZA	Sì		Unicamente QIV coltivato su uova
11229076135	250670705	2019-12-17 17:33:35	2019-12-17 17:49:27	Puglia	35	Ostetricia e Ginecologia		Adulti < 65 anni che rientrano nei gruppi a rischio		Adulti 65+ anni che rientrano nei gruppi a rischio	Pazienti istituzionalizzati					Sì, Adulti 65+ anni che rientrano nei gruppi a rischio	Sì, Pazienti istituzionalizzati	Tutti i pazienti che appartengono alle categorie a rischio sono contattati (e.s. invio lettera)						> 65 aa. < 65 aa con : Diabete; BPCO; Ipertesi; soggetti a contatto con anziani istituzionalizzati, ricoverati, etc.	La maggior parte degli anziani, con problemi alla deambulazione sono raggiunti a domicilio e li vaccinati da me personalmente.	Completamente d’accordo				Completamente d’accordo				La loro sensibilità, l'esperianza di malattie in passato e la sensibilizzazione.	Sì		Unicamente QIV coltivato su uova
11228802078	250670705	2019-12-17 16:02:02	2019-12-17 16:08:20	piemonte	40	medicina dello sport		Adulti < 65 anni che rientrano nei gruppi a rischio		Adulti 65+ anni che rientrano nei gruppi a rischio						Sì, Adulti 65+ anni che rientrano nei gruppi a rischio				Viene offerta la vaccinazione antinfluenzale in modo proattivo a tutti i pazienti che appartengono alle categorie a rischio solo se si presentano per un consulto medico durante la campagna vaccinale antinfluenzale				viene offerta in occasione dei normali accessi in ambulatorio durante la campagna			Parzialmente d’accordo				Parzialmente d’accordo				Sì				Sia QIV coltivato su uova che QIV coltivato su colture cellulari
11228732640	250670705	2019-12-17 15:37:55	2019-12-17 16:46:39	emilia romagna	37	pediatria	Bambini che rientrano nei gruppi a rischio						Sì, Bambini che rientrano nei gruppi a rischio					Tutti i pazienti che appartengono alle categorie a rischio sono contattati (e.s. invio lettera)						asmatici, cardiopatici e appartenenti a mattie croniche		Completamente d’accordo				Completamente d’accordo					Sì						No	Sì			Sì
11228496008	250670705	2019-12-17 14:06:04	2019-12-17 14:06:51	LOMBARDIA	34	EMATOLOGIA GENERALE
11228411705	250670705	2019-12-17 13:25:04	2019-12-17 13:30:30	Piemonte	35	pediatria	Bambini che rientrano nei gruppi a rischio						Sì, Bambini che rientrano nei gruppi a rischio					Tutti i pazienti che appartengono alle categorie a rischio sono contattati (e.s. invio lettera)							telefonata			Parzialemente in disaccordo				Parzialmente in disaccordo		consiglio del pediatra	Sì		Unicamente QIV coltivato su uova
11228234791	250670705	2019-12-17 11:51:22	2019-12-17 11:56:56	lazio	37	analisi cliniche		Adulti < 65 anni che rientrano nei gruppi a rischio		Adulti 65+ anni che rientrano nei gruppi a rischio						Sì, Adulti 65+ anni che rientrano nei gruppi a rischio				Viene offerta la vaccinazione antinfluenzale in modo proattivo a tutti i pazienti che appartengono alle categorie a rischio solo se si presentano per un consulto medico durante la campagna vaccinale antinfluenzale					al momento della visita ambulatoriale o per appuntamento telefonico		Parzialmente d’accordo			Completamente d’accordo					Sì		Unicamente QIV coltivato su uova
[truncated: 97 more columns]

## Sheet: Spain
Respondent ID	Collector ID	Start Date	End Date	General		¿Para qué poblaciones de pacientes recomienda la vacuna contra la gripe? (marque todo lo que corresponda)					¿Alguna de las poblaciones anteriores está sobrerrepresentada en su práctica? (marque todo lo que corresponda)						¿Cómo se ofrece la vacuna contra la influenza estacional a los pacientes que forman parte de las recomendaciones de la vacuna? (marque todo lo que corresponda)						Describa qué pacientes forman parte del subconjunto (si corresponde)	¿Algún comentario sobre cómo se ofrece la vacuna contra la influenza a los pacientes?	¿En qué medida está de acuerdo con la siguiente declaración: los pacientes que se perciben a sí mismos como de mayor riesgo tienen más probabilidades de aceptar la vacunación?				¿En qué medida está de acuerdo con la siguiente declaración: los pacientes que son más conscientes de la salud tienen más probabilidades de aceptar la vacunación?				¿Algún comentario sobre otros factores que hacen que sus pacientes sean más propensos a aceptar la vacuna?	¿Tiene pacientes de 65 años o más?		¿Qué vacunas están disponibles en su consultorio / farmacia para administrar a pacientes mayores de 65 años?							¿La preferencia del paciente por una de las vacunas influye en su elección del tipo de vacuna?		¿La disponibilidad de vacunas condiciona su elección del tipo de vacuna?			¿Las características individuales del paciente (excepto la contraindicación) influyen en su elección del tipo de vacuna en adultos mayores de 65 años?
				Años de práctica	Especialidad (si hay)	Niños	Adultos menores de 65 años	Mujeres embarazadas	Adultos mayores de 65 años	Pacientes institucionalizados	No	Sí, Niños	Sí, Adultos menores de 65 años	Sí, Mujeres embarazadas	Sí, Adultos mayores de 65 años	Sí, pacientes institucionalizados	Todos los pacientes que forman parte de las recomendaciones de la vacuna se contactan (por ejemplo, a través de una carta)	Se contacta a un subconjunto de pacientes que forman parte de las recomendaciones de la vacuna (por ejemplo, a través de una carta) (describa qué pacientes forman parte del subconjunto en la siguiente pregunta)	A todos los pacientes que forman parte de las recomendaciones de la vacuna se les ofrece proactivamente la vacuna contra la influenza si se presentan para una consulta durante la campaña de vacunación o la temporada de influenza	A un subconjunto de pacientes que forman parte de las recomendaciones de la vacuna se les ofrece proactivamente la vacuna contra la influenza si se presentan para una consulta durante la campaña de vacunación o la temporada de influenza (describa qué pacientes forman parte del subconjunto en la siguiente pregunta)	La vacuna contra la influenza solo se ofrece a pedido del paciente	Otro, por favor especifique	Open-Ended Response	Open-Ended Response	Completamente de acuerdo	Mayormente de acuerdo	Mayormente en desacuerdo	Totalmente en desacuerdo	Completamente de acuerdo	Mayormente de acuerdo	Mayormente en desacuerdo	Totalmente en desacuerdo	Open-Ended Response	Si	No	Solo Vaxigrip Tetra	Solo Flucelvax Tetra	Solo Chiromas	Tanto Vaxigrip Tetra como Flucelvax Tetra	Tanto Vaxigrip Tetra como Chiromas	Chiromas y Flucelvax Tetra	Los tres	Si	No	Si	No	Por favor comente sobre la disponibilidad de vacunas	Si	No
11255441759	250274180	2020-01-05 12:07:20	2020-01-05 12:10:11	35	Medicina Familiar y comunitaria			Mujeres embarazadas	Adultos mayores de 65 años	Pacientes institucionalizados					Sí, Adultos mayores de 65 años				A todos los pacientes que forman parte de las recomendaciones de la vacuna se les ofrece proactivamente la vacuna contra la influenza si se presentan para una consulta durante la campaña de vacunación o la temporada de influenza	A un subconjunto de pacientes que forman parte de las recomendaciones de la vacuna se les ofrece proactivamente la vacuna contra la influenza si se presentan para una consulta durante la campaña de vacunación o la temporada de influenza (describa qué pacientes forman parte del subconjunto en la siguiente pregunta)				campaña comunitaria, ofrecimiento consulta, carteles explicitos.		Mayormente de acuerdo				Mayormente de acuerdo				Si							Chiromas y Flucelvax Tetra			No		No			No
11248382845	250274180	2019-12-30 11:11:05	2019-12-30 11:17:07	10	Médico Atención Primaria			Mujeres embarazadas	Adultos mayores de 65 años	Pacientes institucionalizados			Sí, Adultos menores de 65 años						A todos los pacientes que forman parte de las recomendaciones de la vacuna se les ofrece proactivamente la vacuna contra la influenza si se presentan para una consulta durante la campaña de vacunación o la temporada de influenza					Consejo breve	Completamente de acuerdo					Mayormente de acuerdo			Confianza con las facultativas	Si						Tanto Vaxigrip Tetra como Chiromas				No	Si				No
11247902704	250274180	2019-12-29 21:36:30	2019-12-29 21:51:42	30	Atención Primaria	Niños	Adultos menores de 65 años	Mujeres embarazadas	Adultos mayores de 65 años	Pacientes institucionalizados			Sí, Adultos menores de 65 años		Sí, Adultos mayores de 65 años				A todos los pacientes que forman parte de las recomendaciones de la vacuna se les ofrece proactivamente la vacuna contra la influenza si se presentan para una consulta durante la campaña de vacunación o la temporada de influenza			Se ofrece también a Todos los pacientes recluidos en sus domicilios	Ofrezco la vacuna a todos los pacientes que acuden a la consulta sobre todo a: maestros, profesores, ..personas en contacto con otras Por ejemplo cuidadores	Medida preventiva		Mayormente de acuerdo				Mayormente de acuerdo			Para proteger a los demás Para no enfermar	Si							Chiromas y Flucelvax Tetra			No	Si		Todos deberían poder acceder a la tetra ya que es más eficaz	Si
11247013352	250274180	2019-12-28 19:14:16	2019-12-28 19:18:20	14	medicina de familia y comunitaria	Niños		Mujeres embarazadas	Adultos mayores de 65 años	Pacientes institucionalizados					Sí, Adultos mayores de 65 años		Todos los pacientes que forman parte de las recomendaciones de la vacuna se contactan (por ejemplo, a través de una carta)		A todos los pacientes que forman parte de las recomendaciones de la vacuna se les ofrece proactivamente la vacuna contra la influenza si se presentan para una consulta durante la campaña de vacunación o la temporada de influenza							Mayormente de acuerdo				Mayormente de acuerdo			experiencias previas con la vacuna	Si							Chiromas y Flucelvax Tetra			No	Si		buena disponibilidad en general	Si
11244564341	250274180	2019-12-26 20:44:17	2019-12-26 20:54:28	13	medicina familiar			Mujeres embarazadas	Adultos mayores de 65 años	Pacientes institucionalizados					Sí, Adultos mayores de 65 años				A todos los pacientes que forman parte de las recomendaciones de la vacuna se les ofrece proactivamente la vacuna contra la influenza si se presentan para una consulta durante la campaña de vacunación o la temporada de influenza					se colocan carteles en el centro y se vacuna directamente al paciente que lo solicita si es del grupo de recomendación		Mayormente de acuerdo				Mayormente de acuerdo				Si										No		No	la vacunación la realiza enfermería y la pauta que debe seguir es la recomendada si no hay disponibilidad se consulta		No
11242630004	250274180	2019-12-25 01:32:59	2019-12-25 01:35:36	21	Medicina Familiar			Mujeres embarazadas	Adultos mayores de 65 años	Pacientes institucionalizados	No								A todos los pacientes que forman parte de las recomendaciones de la vacuna se les ofrece proactivamente la vacuna contra la influenza si se presentan para una consulta durante la campaña de vacunación o la temporada de influenza							Mayormente de acuerdo				Mayormente de acuerdo				Si
11242512091	250274180	2019-12-24 21:58:27	2019-12-24 22:02:53	33	familia			Mujeres embarazadas	Adultos mayores de 65 años	Pacientes institucionalizados					Sí, Adultos mayores de 65 años				A todos los pacientes que forman parte de las recomendaciones de la vacuna se les ofrece proactivamente la vacuna contra la influenza si se presentan para una consulta durante la campaña de vacunación o la temporada de influenza						Completamente de acuerdo				Completamente de acuerdo					Si								Los tres		No	Si			Si
11241687350	250274180	2019-12-24 08:49:10	2019-12-24 08:52:27	15	Familia			Mujeres embarazadas	Adultos mayores de 65 años	Pacientes institucionalizados	No								A todos los pacientes que forman parte de las recomendaciones de la vacuna se les ofrece proactivamente la vacuna contra la influenza si se presentan para una consulta durante la campaña de vacunación o la temporada de influenza						Completamente de acuerdo										No
11240319013	250274180	2019-12-23 14:45:14	2019-12-23 14:51:07	21	Medicina familiar y comunitaria	Niños	Adultos menores de 65 años	Mujeres embarazadas	Adultos mayores de 65 años	Pacientes institucionalizados			Sí, Adultos menores de 65 años		Sí, Adultos mayores de 65 años				A todos los pacientes que forman parte de las recomendaciones de la vacuna se les ofrece proactivamente la vacuna contra la influenza si se presentan para una consulta durante la campaña de vacunación o la temporada de influenza	A un subconjunto de pacientes que forman parte de las recomendaciones de la vacuna se les ofrece proactivamente la vacuna contra la influenza si se presentan para una consulta durante la campaña de vacunación o la temporada de influenza (describa qué pacientes forman parte del subconjunto en la siguiente pregunta)		Desde junio, cuando vienen a la revisión, voy indicando la necesidad de vacunarse a los grupos de mayor riesgo				Mayormente de acuerdo				Mayormente de acuerdo			La mayor implicación de su medico y enfermera en la vacunacion, así como la educación del paciente en el mantenimiento de su propia salud	Si							Chiromas y Flucelvax Tetra			No	Si		Cuando se queda en desabastecimiento el Chiromax, se vacuna de Flucenvbax		No
11240084066	250274180	2019-12-23 11:28:35	2019-12-23 11:34:07	7	Medicina de familia	Niños		Mujeres embarazadas	Adultos mayores de 65 años	Pacientes institucionalizados					Sí, Adultos mayores de 65 años				A todos los pacientes que forman parte de las recomendaciones de la vacuna se les ofrece proactivamente la vacuna contra la influenza si se presentan para una consulta durante la campaña de vacunación o la temporada de influenza				Pacientes con enfermedades crónicas ( independientemente de la edad ) >65 años, niños, Embarazadas. Personal sanitario	Se hacen campañas de difusión y de forma proactiva en la consulta tanto se enfermería como se médicos		Mayormente de acuerdo			Completamente de acuerdo					Si							Chiromas y Flucelvax Tetra			No	Si		En función de la disponibilidad administramos una u otra sobre todo en los >65 años		No
11238392414	250274180	2019-12-21 19:49:45	2019-12-21 19:51:52	38	MEDICINA GENERAL			Mujeres embarazadas	Adultos mayores de 65 años	Pacientes institucionalizados					Sí, Adultos mayores de 65 años	Sí, pacientes institucionalizados			A todos los pacientes que forman parte de las recomendaciones de la vacuna se les ofrece proactivamente la vacuna contra la influenza si se presentan para una consulta durante la campaña de vacunación o la temporada de influenza							Mayormente de acuerdo				Mayormente de acuerdo				Si								Los tres		No		No			No
11237815282	250274180	2019-12-21 08:32:55	2019-12-21 08:39:25	30	Medicina familia	Niños	Adultos menores de 65 años	Mujeres embarazadas	Adultos mayores de 65 años	Pacientes institucionalizados					Sí, Adultos mayores de 65 años				A todos los pacientes que forman parte de las recomendaciones de la vacuna se les ofrece proactivamente la vacuna contra la influenza si se presentan para una consulta durante la campaña de vacunación o la temporada de influenza						Completamente de acuerdo					Mayormente de acuerdo				Si				Solo Chiromas
11233967641	250274180	2019-12-19 15:06:07	2019-12-19 15:09:58	15	Medicina de familia			Mujeres embarazadas	Adultos mayores de 65 años	Pacientes institucionalizados					Sí, Adultos mayores de 65 años						La vacuna contra la influenza solo se ofrece a pedido del paciente					Mayormente de acuerdo				Mayormente de acuerdo				Si										No		No			No
11233677139	250274180	2019-12-19 12:17:10	2019-12-19 12:20:11	21	MEDICINA DE FANILIA Y COMUNITARIA			Mujeres embarazadas	Adultos mayores de 65 años	Pacientes institucionalizados	No									A un subconjunto de pacientes que forman parte de las recomendaciones de la vacuna se les ofrece proactivamente la vacuna contra la influenza si se presentan para una consulta durante la campaña de vacunación o la temporada de influenza (describa qué pacientes forman parte del subconjunto en la siguiente pregunta)			DIABETICOS, CARDIOPATAS. EPOC. INMUNODEPRIMIDOS FUNDAMENTALMENTE			Mayormente de acuerdo				Mayormente de acuerdo				Si								Los tres		No	Si				No
11233527771	250274180	2019-12-19 10:29:15	2019-12-19 11:33:59	16	MFyC	Niños		Mujeres embarazadas	Adultos mayores de 65 años	Pacientes institucionalizados					Sí, Adultos mayores de 65 años					A un subconjunto de pacientes que forman parte de las recomendaciones de la vacuna se les ofrece proactivamente la vacuna contra la influenza si se presentan para una consulta durante la campaña de vacunación o la temporada de influenza (describa qué pacientes forman parte del subconjunto en la siguiente pregunta)		En mi consulta ofrezco y recomiendo la vacuna a todo paciente con factores de riesgo. También lo recomiendo a los cuidadores y/o personas cercanas a dichos pacientes.	Principalmente Mayores de 65 años.	Les hago hincapié en el riesgo de la infección por V. influenza e insisto en la importancia de recibir la vacuna.		Mayormente de acuerdo				Mayormente de acuerdo				Si		Solo Vaxigrip Tetra
11233355108	250274180	2019-12-19 08:17:33	2019-12-19 08:18:38	40	Medicina Familiar
11232178581	250274180	2019-12-18 19:45:54	2019-12-18 19:59:45	25	Medicina familiar y comunitaria	Niños	Adultos menores de 65 años	Mujeres embarazadas	Adultos mayores de 65 años	Pacientes institucionalizados			Sí, Adultos menores de 65 años						A todos los pacientes que forman parte de las recomendaciones de la vacuna se les ofrece proactivamente la vacuna contra la influenza si se presentan para una consulta durante la campaña de vacunación o la temporada de influenza	A un subconjunto de pacientes que forman parte de las recomendaciones de la vacuna se les ofrece proactivamente la vacuna contra la influenza si se presentan para una consulta durante la campaña de vacunación o la temporada de influenza (describa qué pacientes forman parte del subconjunto en la siguiente pregunta)			> 65 años en general y <65 que pertenezcan a los grupos de riesgo	Se le recomienda y se les explica los beneficios y posibles efectos secundarios		Mayormente de acuerdo			Completamente de acuerdo					Si
11231535801	250274180	2019-12-18 15:46:49	2019-12-18 15:56:52	10	Mfyc			Mujeres embarazadas	Adultos mayores de 65 años	Pacientes institucionalizados	No								A todos los pacientes que forman parte de las recomendaciones de la vacuna se les ofrece proactivamente la vacuna contra la influenza si se presentan para una consulta durante la campaña de vacunación o la temporada de influenza						Completamente de acuerdo				Completamente de acuerdo					Si					Tanto Vaxigrip Tetra como Flucelvax Tetra					No	Si			Si
11230936624	250274180	2019-12-18 10:41:12	2019-12-18 10:49:56	27	medicina de familia	Niños	Adultos menores de 65 años	Mujeres embarazadas	Adultos mayores de 65 años	Pacientes institucionalizados					Sí, Adultos mayores de 65 años				A todos los pacientes que forman parte de las recomendaciones de la vacuna se les ofrece proactivamente la vacuna contra la influenza si se presentan para una consulta durante la campaña de vacunación o la temporada de influenza				adeultos mayores de 65 años, niños,niños con deficit neurologico, asma, cancer, VIH, diabetes, mujeres embarazadas, ACV	no se puede prescriubir en alergicos al huevo		Mayormente de acuerdo				Mayormente de acuerdo			labuenarelacion medico paciente	Si				Solo Chiromas
11230815716	250274180	2019-12-18 09:22:36	2019-12-18 09:25:22	15	Médico de familia			Mujeres embarazadas	Adultos mayores de 65 años	Pacientes institucionalizados							Todos los pacientes que forman parte de las recomendaciones de la vacuna se contactan (por ejemplo, a través de una carta)		A todos los pacientes que forman parte de las recomendaciones de la vacuna se les ofrece proactivamente la vacuna contra la influenza si se presentan para una consulta durante la campaña de vacunación o la temporada de influenza						Completamente de acuerdo					Mayormente de acuerdo				Si
11230755965	250274180	2019-12-18 08:36:33	2019-12-18 08:37:04	28	medicina familiar y comunitaria
11230105720	250274180	2019-12-18 00:37:46	2019-12-18 00:42:35	10	Familia	Niños	Adultos menores de 65 años	Mujeres embarazadas	Adultos mayores de 65 años	Pacientes institucionalizados			Sí, Adultos menores de 65 años	Sí, Mujeres embarazadas	Sí, Adultos mayores de 65 años	Sí, pacientes institucionalizados				A un subconjunto de pacientes que forman parte de las recomendaciones de la vacuna se les ofrece proactivamente la vacuna contra la influenza si se presentan para una consulta durante la campaña de vacunación o la temporada de influenza (describa qué pacientes forman parte del subconjunto en la siguiente pregunta)						Mayormente de acuerdo				Mayormente de acuerdo				Si								Los tres		No	Si			Si
11229961006	250274180	2019-12-17 23:17:26	2019-12-17 23:17:49	1	MFYC
11229756193	250274180	2019-12-17 21:48:00	2019-12-17 21:54:59	20	MAP		Adultos menores de 65 años	Mujeres embarazadas	Adultos mayores de 65 años				Sí, Adultos menores de 65 años							A un subconjunto de pacientes que forman parte de las recomendaciones de la vacuna se les ofrece proactivamente la vacuna contra la influenza si se presentan para una consulta durante la campaña de vacunación o la temporada de influenza (describa qué pacientes forman parte del subconjunto en la siguiente pregunta)				SISTEMATICA A MAYORES DE 60 AÑOS SELECTIVAMENTE A GRUPOS DE RIESGO		Mayormente de acuerdo				Mayormente de acuerdo			PROTECCION DE GRUPO	Si				Solo Chiromas
11229406009	250274180	2019-12-17 19:29:41	2019-12-17 19:48:03	25	Medicina Familiar y Comunitaria			Mujeres embarazadas	Adultos mayores de 65 años	Pacientes institucionalizados			Sí, Adultos menores de 65 años		Sí, Adultos mayores de 65 años				A todos los pacientes que forman parte de las recomendaciones de la vacuna se les ofrece proactivamente la vacuna contra la influenza si se presentan para una consulta durante la campaña de vacunación o la temporada de influenza	A un subconjunto de pacientes que forman parte de las recomendaciones de la vacuna se les ofrece proactivamente la vacuna contra la influenza si se presentan para una consulta durante la campaña de vacunación o la temporada de influenza (describa qué pacientes forman parte del subconjunto en la siguiente pregunta)		Carteles informativos Mensajes recordatorios de la campaña Charlas informativas	A los pacientes de Atención domiciliaria, y grupo de riesgo según recomendaciones, se les ofrece la vacuna sin que acudan a consulta	Mensajes claros respecto a la indicación, las contraindicaciones, y los posibles efectos secundarios.		Mayormente de acuerdo				Mayormente de acuerdo			Los pacientes que reciben respuestas claras y satisfactorias sobres sus dudas respecto a la vacuna, aceptan con mayor probabilidad la vacunación.	Si							Chiromas y Flucelvax Tetra			No	Si		Se reciben de forma habitual menos vacunas adyuvadas de las que serían necesarias según las recomendaciones.	Si
11228508746	250274180	2019-12-17 14:11:49	2019-12-17 14:15:50	27	Medicina familiar y comunitaria		Adultos menores de 65 años	Mujeres embarazadas	Adultos mayores de 65 años	Pacientes institucionalizados	No							Se contacta a un subconjunto de pacientes que forman parte de las recomendaciones de la vacuna (por ejemplo, a través de una carta) (describa qué pacientes forman parte del subconjunto en la siguiente pregunta)	A todos los pacientes que forman parte de las recomendaciones de la vacuna se les ofrece proactivamente la vacuna contra la influenza si se presentan para una consulta durante la campaña de vacunación o la temporada de influenza	A un subconjunto de pacientes que forman parte de las recomendaciones de la vacuna se les ofrece proactivamente la vacuna contra la influenza si se presentan para una consulta durante la campaña de vacunación o la temporada de influenza (describa qué pacientes forman parte del subconjunto en la siguiente pregunta)			Mayores de 65 años y grups de riesgo por patologías		Completamente de acuerdo					Mayormente de acuerdo				Si
11228343724	250274180	2019-12-17 12:51:01	2019-12-17 12:55:33	23	Médico de familia			Mujeres embarazadas	Adultos mayores de 65 años	Pacientes institucionalizados					Sí, Adultos mayores de 65 años				A todos los pacientes que forman parte de las recomendaciones de la vacuna se les ofrece proactivamente la vacuna contra la influenza si se presentan para una consulta durante la campaña de vacunación o la temporada de influenza							Mayormente de acuerdo				Mayormente de acuerdo				Si				Solo Chiromas
11228249311	250274180	2019-12-17 11:58:11	2019-12-17 12:00:34	20	medicina familiar y comunitaria
11228222000	250274180	2019-12-17 11:44:49	2019-12-17 11:48:15	17	medicina familiar y comunitaria			Mujeres embarazadas	Adultos mayores de 65 años	Pacientes institucionalizados					Sí, Adultos mayores de 65 años				A todos los pacientes que forman parte de las recomendaciones de la vacuna se les ofrece proactivamente la vacuna contra la influenza si se presentan para una consulta durante la campaña de vacunación o la temporada de influenza						Completamente de acuerdo				Completamente de acuerdo					Si				Solo Chiromas						No		No
11228013748	250274180	2019-12-17 09:30:49	2019-12-17 09:44:02	38	Médico de familia	Niños	Adultos menores de 65 años	Mujeres embarazadas	Adultos mayores de 65 años	Pacientes institucionalizados			Sí, Adultos menores de 65 años						A todos los pacientes que forman parte de las recomendaciones de la vacuna se les ofrece proactivamente la vacuna contra la influenza si se presentan para una consulta durante la campaña de vacunación o la temporada de influenza			Informacón activa, en carteles y a través de nuestra Web....	Los de riesgo, mayores de 60 años...	lo referido anteriormente		Mayormente de acuerdo				Mayormente de acuerdo			En ocasiones no quieren vacunarse por que les sienta mal: más resfriados, neumonias...	Si								Los tres		No		No	Ningún problema		No
11227982442	250274180	2019-12-17 09:16:34	2019-12-17 09:23:09	7	Medicina Familiar y Comunitaria		Adultos menores de 65 años	Mujeres embarazadas	Adultos mayores de 65 años	Pacientes institucionalizados					Sí, Adultos mayores de 65 años				A todos los pacientes que forman parte de las recomendaciones de la vacuna se les ofrece proactivamente la vacuna contra la influenza si se presentan para una consulta durante la campaña de vacunación o la temporada de influenza			También a pacientes que no forman parte de las recomendaciones se les aconseja vacunación.			Completamente de acuerdo				Completamente de acuerdo				Si han pasado una gripe en otra ocasión. Si han tenido a algún familiar que haya muerto a casa de complicaciones de la gripe. Aquellos pacientes que acuden a nuestras charlas de labor comunitaria, donde, entre otros temas, se habla de las vacunas.	Si			Solo Flucelvax Tetra
11227941261	250274180	2019-12-17 08:47:12	2019-12-17 08:48:27	22	Médico de Familia
11227921763	250274180	2019-12-17 08:33:08	2019-12-17 08:45:14	25	MFyC			Mujeres embarazadas	Adultos mayores de 65 años	Pacientes institucionalizados	No								A todos los pacientes que forman parte de las recomendaciones de la vacuna se les ofrece proactivamente la vacuna contra la influenza si se presentan para una consulta durante la campaña de vacunación o la temporada de influenza			Además, búsqueda activa de los grupos de riesgo					Mayormente en desacuerdo			Mayormente de acuerdo				Si							Chiromas y Flucelvax Tetra			No	Si		Disponibilidad variable según ritmo de vacunación	Si
11227921028	250274180	2019-12-17 08:32:36	2019-12-17 08:35:23	20	MFYC	Niños	Adultos menores de 65 años	Mujeres embarazadas	Adultos mayores de 65 años	Pacientes institucionalizados			Sí, Adultos menores de 65 años				Todos los pacientes que forman parte de las recomendaciones de la vacuna se contactan (por ejemplo, a través de una carta)		A todos los pacientes que forman parte de las recomendaciones de la vacuna se les ofrece proactivamente la vacuna contra la influenza si se presentan para una consulta durante la campaña de vacunación o la temporada de influenza						Completamente de acuerdo					Mayormente de acuerdo				Si								Los tres		No	Si				No
11227900756	250274180	2019-12-17 08:16:45	2019-12-17 08:22:02	25	mfyc		Adultos menores de 65 años	Mujeres embarazadas	Adultos mayores de 65 años	Pacientes institucionalizados					Sí, Adultos mayores de 65 años				A todos los pacientes que forman parte de las recomendaciones de la vacuna se les ofrece proactivamente la vacuna contra la influenza si se presentan para una consulta durante la campaña de vacunación o la temporada de influenza							Mayormente de acuerdo				Mayormente de acuerdo				Si							Chiromas y Flucelvax Tetra			No	Si			Si
11227817200	250274180	2019-12-17 07:08:51	2019-12-17 07:13:19	20	Medicina familiar	Niños	Adultos menores de 65 años	Mujeres embarazadas	Adultos mayores de 65 años	Pacientes institucionalizados					Sí, Adultos mayores de 65 años					A un subconjunto de pacientes que forman parte de las recomendaciones de la vacuna se les ofrece proactivamente la vacuna contra la influenza si se presentan para una consulta durante la campaña de vacunación o la temporada de influenza (describa qué pacientes forman parte del subconjunto en la siguiente pregunta)			Epoc, asma, inmunodeprimidos	Creo que no soy muy pro activa en este tema	Completamente de acuerdo					Mayormente de acuerdo				Si
11227760461	250274180	2019-12-17 06:16:52	2019-12-17 06:21:39	36	Médico de familia			Mujeres embarazadas	Adultos mayores de 65 años	Pacientes institucionalizados	No									A un subconjunto de pacientes que forman parte de las recomendaciones de la vacuna se les ofrece proactivamente la vacuna contra la influenza si se presentan para una consulta durante la campaña de vacunación o la temporada de influenza (describa qué pacientes forman parte del subconjunto en la siguiente pregunta)						Mayormente de acuerdo				Mayormente de acuerdo				Si							Chiromas y Flucelvax Tetra			No	Si			Si
11227409340	250274180	2019-12-17 01:54:45	2019-12-17 01:57:19	10		Niños			Adultos mayores de 65 años				Sí, Adultos menores de 65 años			Sí, pacientes institucionalizados			A todos los pacientes que forman parte de las recomendaciones de la vacuna se les ofrece proactivamente la vacuna contra la influenza si se presentan para una consulta durante la campaña de vacunación o la temporada de influenza	A un subconjunto de pacientes que forman parte de las recomendaciones de la vacuna se les ofrece proactivamente la vacuna contra la influenza si se presentan para una consulta durante la campaña de vacunación o la temporada de influenza (describa qué pacientes forman parte del subconjunto en la siguiente pregunta)						Mayormente de acuerdo			Completamente de acuerdo					Si								Los tres		No	Si				No
11227356354	250274180	2019-12-17 01:22:44	2019-12-17 01:28:34	34	Medicina familiar y comunitaria			Mujeres embarazadas	Adultos mayores de 65 años	Pacientes institucionalizados	No								A todos los pacientes que forman parte de las recomendaciones de la vacuna se les ofrece proactivamente la vacuna contra la influenza si se presentan para una consulta durante la campaña de vacunación o la temporada de influenza			Ademas de la campaña de publicidad de la conselleria de salud			Completamente de acuerdo				Completamente de acuerdo					Si							Chiromas y Flucelvax Tetra			No	Si			Si
11227181519	250274180	2019-12-16 23:44:30	2019-12-16 23:49:10	5	Medicina de familia	Niños		Mujeres embarazadas	Adultos mayores de 65 años	Pacientes institucionalizados					Sí, Adultos mayores de 65 años		Todos los pacientes que forman parte de las recomendaciones de la vacuna se contactan (por ejemplo, a través de una carta)		A todos los pacientes que forman parte de las recomendaciones de la vacuna se les ofrece proactivamente la vacuna contra la influenza si se presentan para una consulta durante la campaña de vacunación o la temporada de influenza					Por carta la mayor parte de los pacientes que forman parte de grupos de riesgo, en mi consulta a todos los pacientes de riesgo y cuidadores.		Mayormente de acuerdo			Completamente de acuerdo				Antecedentes de ingreso por gripe	Si										No	Si				No
11227051924	250274180	2019-12-16 22:46:10	2019-12-16 22:49:13	19	Medicina familiar			Mujeres embarazadas	Adultos mayores de 65 años	Pacientes institucionalizados					Sí, Adultos mayores de 65 años				A todos los pacientes que forman parte de las recomendaciones de la vacuna se les ofrece proactivamente la vacuna contra la influenza si se presentan para una consulta durante la campaña de vacunación o la temporada de influenza		La vacuna contra la influenza solo se ofrece a pedido del paciente				Completamente de acuerdo						Mayormente en desacuerdo			Si				Solo Chiromas
11226996517	250274180	2019-12-16 22:23:21	2019-12-16 22:27:07	21	Medico de familia			Mujeres embarazadas	Adultos mayores de 65 años	Pacientes institucionalizados					Sí, Adultos mayores de 65 años				A todos los pacientes que forman parte de las recomendaciones de la vacuna se les ofrece proactivamente la vacuna contra la influenza si se presentan para una consulta durante la campaña de vacunación o la temporada de influenza	A un subconjunto de pacientes que forman parte de las recomendaciones de la vacuna se les ofrece proactivamente la vacuna contra la influenza si se presentan para una consulta durante la campaña de vacunación o la temporada de influenza (describa qué pacientes forman parte del subconjunto en la siguiente pregunta)			Asmaticos, epoc, diabeticos			Mayormente de acuerdo				Mayormente de acuerdo				Si							Chiromas y Flucelvax Tetra			No	Si				No
11226982460	250274180	2019-12-16 22:17:29	2019-12-16 22:26:08	34	Médico de familia				Adultos mayores de 65 años	Pacientes institucionalizados					Sí, Adultos mayores de 65 años			Se contacta a un subconjunto de pacientes que forman parte de las recomendaciones de la vacuna (por ejemplo, a través de una carta) (describa qué pacientes forman parte del subconjunto en la siguiente pregunta)	A todos los pacientes que forman parte de las recomendaciones de la vacuna se les ofrece proactivamente la vacuna contra la influenza si se presentan para una consulta durante la campaña de vacunación o la temporada de influenza				Los pacientes que están en domicilio y no se pueden desplazar	Ud pertenece al grupo de riesgo. Aconsejamos su vacunacion		Mayormente de acuerdo				Mayormente de acuerdo				Si					Tanto Vaxigrip Tetra como Flucelvax Tetra					No	Si			Si
11226896956	250274180	2019-12-16 21:44:02	2019-12-16 21:49:32	7	Medicina familiar	Niños		Mujeres embarazadas	Adultos mayores de 65 años	Pacientes institucionalizados	No						Todos los pacientes que forman parte de las recomendaciones de la vacuna se contactan (por ejemplo, a través de una carta)					Se les llama telefonicamente si no acuden a consulta		Busqueda activa, se extraen las liatas de pacientes por grupos de riesgo y se contacta con ellos via telefonica para wue acudan		Mayormente de acuerdo				Mayormente de acuerdo			Siempre que no hayan asociado vacuna con catarro por haberse vacunado, si la aceptan	Si								Los tres		No	Si			Si
11226829510	250274180	2019-12-16 21:18:07	2019-12-16 21:22:10	7	EAP		Adultos menores de 65 años	Mujeres embarazadas	Adultos mayores de 65 años	Pacientes institucionalizados					Sí, Adultos mayores de 65 años				A todos los pacientes que forman parte de las recomendaciones de la vacuna se les ofrece proactivamente la vacuna contra la influenza si se presentan para una consulta durante la campaña de vacunación o la temporada de influenza						Completamente de acuerdo					Mayormente de acuerdo				Si							Chiromas y Flucelvax Tetra			No		No			No
11226764751	250274180	2019-12-16 20:55:39	2019-12-16 21:00:14	4	Medicina familiar			Mujeres embarazadas	Adultos mayores de 65 años	Pacientes institucionalizados					Sí, Adultos mayores de 65 años				A todos los pacientes que forman parte de las recomendaciones de la vacuna se les ofrece proactivamente la vacuna contra la influenza si se presentan para una consulta durante la campaña de vacunación o la temporada de influenza	A un subconjunto de pacientes que forman parte de las recomendaciones de la vacuna se les ofrece proactivamente la vacuna contra la influenza si se presentan para una consulta durante la campaña de vacunación o la temporada de influenza (describa qué pacientes forman parte del subconjunto en la siguiente pregunta)				De forma verbal		Mayormente de acuerdo					Mayormente en desacuerdo		No haber contraído la infección en años previos que se habían vacunadi	Si							Chiromas y Flucelvax Tetra			No		No		Si
11226735573	250274180	2019-12-16 20:44:10	2019-12-16 20:50:08	21	Medicina Familiar y Comunitaria			Mujeres embarazadas	Adultos mayores de 65 años	Pacientes institucionalizados					Sí, Adultos mayores de 65 años				A todos los pacientes que forman parte de las recomendaciones de la vacuna se les ofrece proactivamente la vacuna contra la influenza si se presentan para una consulta durante la campaña de vacunación o la temporada de influenza			Domicilios de pacientes crónicos se acuden a vacunar cada año		Por parte también de su enfermera			Mayormente en desacuerdo				Mayormente en desacuerdo		Si han padecido la gripe anteriormente	Si								Los tres		No		No	Disponemos de los tres tipos	Si
11226664532	250274180	2019-12-16 20:17:32	2019-12-16 20:31:19	30	Médica de Familia		Adultos menores de 65 años	Mujeres embarazadas	Adultos mayores de 65 años	Pacientes institucionalizados			Sí, Adultos menores de 65 años							A un subconjunto de pacientes que forman parte de las recomendaciones de la vacuna se les ofrece proactivamente la vacuna contra la influenza si se presentan para una consulta durante la campaña de vacunación o la temporada de influenza (describa qué pacientes forman parte del subconjunto en la siguiente pregunta)			Menores de 60 años con patología cardiovascular, renal o inmunodeprimidos	Un recordatorio por SMS o correo se debería implementar para llegar a más población	Completamente de acuerdo						Mayormente en desacuerdo		Si son conscientes no sólo del riesgo si no de que se trata de un problema de salud comunitaria	Si								Los tres		No		No		Si
11226606195	250274180	2019-12-16 19:56:50	2019-12-16 20:31:18	35	Medicina de Familia	Niños		Mujeres embarazadas	Adultos mayores de 65 años	Pacientes institucionalizados			Sí, Adultos menores de 65 años							A un subconjunto de pacientes que forman parte de las recomendaciones de la vacuna se les ofrece proactivamente la vacuna contra la influenza si se presentan para una consulta durante la campaña de vacunación o la temporada de influenza (describa qué pacientes forman parte del subconjunto en la siguiente pregunta)			Enfermos crónicos menores de 65 años, inmunodeprimidos, trabajadores en instituciones con atención directa a poblaciones de riesgo			Mayormente de acuerdo				Mayormente de acuerdo			Experiencia personal y en su entorno	Si								Los tres		No	Si			Si
11226604268	250274180	2019-12-16 19:56:19	2019-12-16 19:59:58	2,5	Residente MFyC										Sí, Adultos mayores de 65 años						La vacuna contra la influenza solo se ofrece a pedido del paciente						Mayormente en desacuerdo			Mayormente de acuerdo				Si							Chiromas y Flucelvax Tetra			No	Si			Si
11226589242	250274180	2019-12-16 19:50:40	2019-12-16 19:55:44	22	MFyC			Mujeres embarazadas	Adultos mayores de 65 años	Pacientes institucionalizados					Sí, Adultos mayores de 65 años				A todos los pacientes que forman parte de las recomendaciones de la vacuna se les ofrece proactivamente la vacuna contra la influenza si se presentan para una consulta durante la campaña de vacunación o la temporada de influenza							Mayormente de acuerdo				Mayormente de acuerdo				Si				Solo Chiromas
11226551704	250274180	2019-12-16 19:33:55	2019-12-16 19:40:11	0	Medicina familiar y comunitaria			Mujeres embarazadas	Adultos mayores de 65 años	Pacientes institucionalizados	No								A todos los pacientes que forman parte de las recomendaciones de la vacuna se les ofrece proactivamente la vacuna contra la influenza si se presentan para una consulta durante la campaña de vacunación o la temporada de influenza						Completamente de acuerdo				Completamente de acuerdo					Si								Los tres	Si		Si			Si
11226547116	250274180	2019-12-16 19:35:56	2019-12-16 19:43:39	10	Pediatría, medicina de familia	Niños		Mujeres embarazadas	Adultos mayores de 65 años	Pacientes institucionalizados			Sí, Adultos menores de 65 años						A todos los pacientes que forman parte de las recomendaciones de la vacuna se les ofrece proactivamente la vacuna contra la influenza si se presentan para una consulta durante la campaña de vacunación o la temporada de influenza						Completamente de acuerdo				Completamente de acuerdo					Si							Chiromas y Flucelvax Tetra			No	Si			Si
11226367090	250274180	2019-12-16 18:33:23	2019-12-16 18:37:11	16	MFYC			Mujeres embarazadas	Adultos mayores de 65 años	Pacientes institucionalizados					Sí, Adultos mayores de 65 años				A todos los pacientes que forman parte de las recomendaciones de la vacuna se les ofrece proactivamente la vacuna contra la influenza si se presentan para una consulta durante la campaña de vacunación o la temporada de influenza							Mayormente de acuerdo				Mayormente de acuerdo				Si							Chiromas y Flucelvax Tetra			No		No			No
11226362944	250274180	2019-12-16 18:32:01	2019-12-16 18:36:30	3	medicina familiar y comunitaria	Niños		Mujeres embarazadas	Adultos mayores de 65 años	Pacientes institucionalizados					Sí, Adultos mayores de 65 años				A todos los pacientes que forman parte de las recomendaciones de la vacuna se les ofrece proactivamente la vacuna contra la influenza si se presentan para una consulta durante la campaña de vacunación o la temporada de influenza			Control por enfermería durante el año, recordando a los pacientes de riesgo que deben vacunarse de forma anual.	pacientes con enfermedades crónicas cardiovasculares, respiratorias y mayores de 65 años			Mayormente de acuerdo			Completamente de acuerdo				Confianza en su médico o enfermero	Si							Chiromas y Flucelvax Tetra			No		No			No
11226359086	250274180	2019-12-16 18:30:19	2019-12-16 18:31:04	3
11226351633	250274180	2019-12-16 18:25:54	2019-12-16 18:40:56	38	Medico d Familia	Niños	Adultos menores de 65 años	Mujeres embarazadas	Adultos mayores de 65 años	Pacientes institucionalizados					Sí, Adultos mayores de 65 años			Se contacta a un subconjunto de pacientes que forman parte de las recomendaciones de la vacuna (por ejemplo, a través de una carta) (describa qué pacientes forman parte del subconjunto en la siguiente pregunta)	A todos los pacientes que forman parte de las recomendaciones de la vacuna se les ofrece proactivamente la vacuna contra la influenza si se presentan para una consulta durante la campaña de vacunación o la temporada de influenza			Se revisan los listados de pacientes cronicos y se les ofrece la vacunación proactivamente. El copo de pacientes es conocido y la relación es en general fluida. Se ofrece a todos los pacientes fuera de las recomendaciones.	Pacientes crónicos, independientemente de la edad, pacientes en riesgo (fumadores), normalmente a través de Enfermería por teléfono.	Se explican los riesgos derivados de la infección gripal y los beneficios de la vacunación, tanto para el paciente como para su entorno o la comunidad	Completamente de acuerdo				Completamente de acuerdo				Procesos gripales previos. El ejemplo de sus vecinos o amigos que han aceptado la vacunación.	Si						Tanto Vaxigrip Tetra como Chiromas				No	Si		Normalmente es la financiada por la comunidad la elegida; este año se financia la cuatrivalente, pero si no es así (año pasado) se recomienda la cuatrivalente.	Si
11226261713	250274180	2019-12-16 17:59:03	2019-12-16 18:01:16	31	MÉDICO DE FAMILIA			Mujeres embarazadas	Adultos mayores de 65 años	Pacientes institucionalizados					Sí, Adultos mayores de 65 años				A todos los pacientes que forman parte de las recomendaciones de la vacuna se les ofrece proactivamente la vacuna contra la influenza si se presentan para una consulta durante la campaña de vacunación o la temporada de influenza						Completamente de acuerdo				Completamente de acuerdo					Si								Los tres		No	Si				No
11226212240	250274180	2019-12-16 17:43:23	2019-12-16 17:46:42	28	medicina de familia	Niños		Mujeres embarazadas	Adultos mayores de 65 años	Pacientes institucionalizados					Sí, Adultos mayores de 65 años				A todos los pacientes que forman parte de las recomendaciones de la vacuna se les ofrece proactivamente la vacuna contra la influenza si se presentan para una consulta durante la campaña de vacunación o la temporada de influenza					Nada de especial	Completamente de acuerdo				Completamente de acuerdo					Si							Chiromas y Flucelvax Tetra			No	Si		Se ponen según edad hasta que solo queda de un tipo y ya no es por edad.		No
11226209052	250274180	2019-12-16 17:42:32	2019-12-16 17:45:15	8	Medicina de familia		Adultos menores de 65 años	Mujeres embarazadas	Adultos mayores de 65 años	Pacientes institucionalizados			Sí, Adultos menores de 65 años		Sí, Adultos mayores de 65 años		Todos los pacientes que forman parte de las recomendaciones de la vacuna se contactan (por ejemplo, a través de una carta)									Mayormente de acuerdo				Mayormente de acuerdo				Si										No	Si			Si
11226091899	250274180	2019-12-16 17:06:57	2019-12-16 17:10:58	10	MFyC			Mujeres embarazadas	Adultos mayores de 65 años	Pacientes institucionalizados					Sí, Adultos mayores de 65 años				A todos los pacientes que forman parte de las recomendaciones de la vacuna se les ofrece proactivamente la vacuna contra la influenza si se presentan para una consulta durante la campaña de vacunación o la temporada de influenza							Mayormente de acuerdo				Mayormente de acuerdo				Si				Solo Chiromas
11226049941	250274180	2019-12-16 16:53:08	2019-12-16 16:54:32	19	MF y C
11226009072	250274180	2019-12-16 16:41:36	2019-12-16 16:45:10	9	Medicina de familia			Mujeres embarazadas	Adultos mayores de 65 años	Pacientes institucionalizados	No						Todos los pacientes que forman parte de las recomendaciones de la vacuna se contactan (por ejemplo, a través de una carta)		A todos los pacientes que forman parte de las recomendaciones de la vacuna se les ofrece proactivamente la vacuna contra la influenza si se presentan para una consulta durante la campaña de vacunación o la temporada de influenza						Completamente de acuerdo				Completamente de acuerdo					Si										No		No			No
11225960693	250274180	2019-12-16 16:27:23	2019-12-16 16:29:33	2	Familia	Niños	Adultos menores de 65 años	Mujeres embarazadas	Adultos mayores de 65 años	Pacientes institucionalizados					Sí, Adultos mayores de 65 años				A todos los pacientes que forman parte de las recomendaciones de la vacuna se les ofrece proactivamente la vacuna contra la influenza si se presentan para una consulta durante la campaña de vacunación o la temporada de influenza						Completamente de acuerdo					Mayormente de acuerdo				Si										No	Si			Si
11225837314	250274180	2019-12-16 15:48:47	2019-12-16 15:51:17	25	Medicina familiar y comunitaria			Mujeres embarazadas	Adultos mayores de 65 años	Pacientes institucionalizados		Sí, Niños	Sí, Adultos menores de 65 años								La vacuna contra la influenza solo se ofrece a pedido del paciente				Completamente de acuerdo						Mayormente en desacuerdo			Si							Chiromas y Flucelvax Tetra			No	Si				No
11225783418	250274180	2019-12-16 15:30:38	2019-12-16 15:33:21	33	Médico de Familia			Mujeres embarazadas	Adultos mayores de 65 años	Pacientes institucionalizados	No								A todos los pacientes que forman parte de las recomendaciones de la vacuna se les ofrece proactivamente la vacuna contra la influenza si se presentan para una consulta durante la campaña de vacunación o la temporada de influenza		La vacuna contra la influenza solo se ofrece a pedido del paciente					Mayormente de acuerdo				Mayormente de acuerdo				Si
11225711107	250274180	2019-12-16 15:05:44	2019-12-16 15:10:48	16	MFiC			Mujeres embarazadas	Adultos mayores de 65 años	Pacientes institucionalizados	No								A todos los pacientes que forman parte de las recomendaciones de la vacuna se les ofrece proactivamente la vacuna contra la influenza si se presentan para una consulta durante la campaña de vacunación o la temporada de influenza					A los pacientes mayores de 65 años se les recuerda que está aconsejada su vacunación. A los menores de 65 años que tienen alguna indicación por patología crónica se les aconseja la vacuna y se les cita desde la consulta a la agenda de vacunación.	Completamente de acuerdo				Completamente de acuerdo					Si								Los tres		No	Si		No nos envían suficientes vacunas para mayores de 65 años y cuando se acaban hemos tenido que vacunar con la de menores de 65 años. A pesar de que está indicada la vacunación a todos los mayores de 65 años siempre nos llegan menos vacunas.		No
11225643362	250274180	2019-12-16 14:39:07	2019-12-16 14:44:13	10	Medicina familiar y comunitaria			Mujeres embarazadas	Adultos mayores de 65 años	Pacientes institucionalizados	No						Todos los pacientes que forman parte de las recomendaciones de la vacuna se contactan (por ejemplo, a través de una carta)		A todos los pacientes que forman parte de las recomendaciones de la vacuna se les ofrece proactivamente la vacuna contra la influenza si se presentan para una consulta durante la campaña de vacunación o la temporada de influenza						Completamente de acuerdo					Mayormente de acuerdo				Si					Tanto Vaxigrip Tetra como Flucelvax Tetra					No		No		Si
11225640739	250274180	2019-12-16 14:38:49	2019-12-16 14:40:51	4	Familiar y comunitaria			Mujeres embarazadas	Adultos mayores de 65 años	Pacientes institucionalizados					Sí, Adultos mayores de 65 años	Sí, pacientes institucionalizados			A todos los pacientes que forman parte de las recomendaciones de la vacuna se les ofrece proactivamente la vacuna contra la influenza si se presentan para una consulta durante la campaña de vacunación o la temporada de influenza							Mayormente de acuerdo				Mayormente de acuerdo				Si				Solo Chiromas
11225627189	250274180	2019-12-16 14:32:57	2019-12-16 14:38:41	6	Medicina Familiar y Comunitaria			Mujeres embarazadas	Adultos mayores de 65 años	Pacientes institucionalizados			Sí, Adultos menores de 65 años		Sí, Adultos mayores de 65 años				A todos los pacientes que forman parte de las recomendaciones de la vacuna se les ofrece proactivamente la vacuna contra la influenza si se presentan para una consulta durante la campaña de vacunación o la temporada de influenza	A un subconjunto de pacientes que forman parte de las recomendaciones de la vacuna se les ofrece proactivamente la vacuna contra la influenza si se presentan para una consulta durante la campaña de vacunación o la temporada de influenza (describa qué pacientes forman parte del subconjunto en la siguiente pregunta)			Embarazadas		Completamente de acuerdo				Completamente de acuerdo					Si										No	Si			Si
11225623115	250274180	2019-12-16 14:31:52	2019-12-16 14:32:13	1	mfyc
11225609173	250274180	2019-12-16 14:26:13	2019-12-16 14:28:36	4	Familia y comunitaria	Niños		Mujeres embarazadas	Adultos mayores de 65 años	Pacientes institucionalizados					Sí, Adultos mayores de 65 años						La vacuna contra la influenza solo se ofrece a pedido del paciente				Completamente de acuerdo				Completamente de acuerdo					Si		Solo Vaxigrip Tetra
11225568784	250274180	2019-12-16 14:09:12	2019-12-16 14:12:27	17	Mfyc			Mujeres embarazadas	Adultos mayores de 65 años	Pacientes institucionalizados	No								A todos los pacientes que forman parte de las recomendaciones de la vacuna se les ofrece proactivamente la vacuna contra la influenza si se presentan para una consulta durante la campaña de vacunación o la temporada de influenza							Mayormente de acuerdo				Mayormente de acuerdo				Si			Solo Flucelvax Tetra
11225558410	250274180	2019-12-16 14:03:27	2019-12-16 14:09:48	3	Medicina Familiar y Comunitaria	Niños	Adultos menores de 65 años	Mujeres embarazadas	Adultos mayores de 65 años	Pacientes institucionalizados					Sí, Adultos mayores de 65 años	Sí, pacientes institucionalizados			A todos los pacientes que forman parte de las recomendaciones de la vacuna se les ofrece proactivamente la vacuna contra la influenza si se presentan para una consulta durante la campaña de vacunación o la temporada de influenza							Mayormente de acuerdo				Mayormente de acuerdo			La comunicación del personal sanitario es un factor vital para que los pacientes acepten la vbacunación.	Si					Tanto Vaxigrip Tetra como Flucelvax Tetra					No		No		Si
11225550622	250274180	2019-12-16 14:01:18	2019-12-16 17:53:48	8	Medicina de familia			Mujeres embarazadas	Adultos mayores de 65 años								Todos los pacientes que forman parte de las recomendaciones de la vacuna se contactan (por ejemplo, a través de una carta)								Completamente de acuerdo					Mayormente de acuerdo				Si							Chiromas y Flucelvax Tetra			No	Si		Este año, en nuestra ZBS, ha habido un fallo en cuanto a las unidades de vacunas remitidas desde Salud Pública, ya que se ha recibido una mayor cantidad de Flucelvax respecto a Chiromas, mientras q la mayor parte de nuestra población es mayor de 65 años.		No
11225501703	250274180	2019-12-16 13:39:06	2019-12-16 13:41:21	23	Medicina de Familia	Niños	Adultos menores de 65 años	Mujeres embarazadas	Adultos mayores de 65 años	Pacientes institucionalizados					Sí, Adultos mayores de 65 años				A todos los pacientes que forman parte de las recomendaciones de la vacuna se les ofrece proactivamente la vacuna contra la influenza si se presentan para una consulta durante la campaña de vacunación o la temporada de influenza						Completamente de acuerdo				Completamente de acuerdo					Si							Chiromas y Flucelvax Tetra			No	Si			Si
11225493554	250274180	2019-12-16 13:35:01	2019-12-16 13:35:55	30	General
11225452977	250274180	2019-12-16 13:16:04	2019-12-16 13:16:30	3	Residente Medicina Familiar
11225025117	250274180	2019-12-16 09:25:36	2019-12-16 09:30:09	44	MEDICINA FAMILIAR	Niños	Adultos menores de 65 años	Mujeres embarazadas	Adultos mayores de 65 años	Pacientes institucionalizados			Sí, Adultos menores de 65 años		Sí, Adultos mayores de 65 años				A todos los pacientes que forman parte de las recomendaciones de la vacuna se les ofrece proactivamente la vacuna contra la influenza si se presentan para una consulta durante la campaña de vacunación o la temporada de influenza	A un subconjunto de pacientes que forman parte de las recomendaciones de la vacuna se les ofrece proactivamente la vacuna contra la influenza si se presentan para una consulta durante la campaña de vacunación o la temporada de influenza (describa qué pacientes forman parte del subconjunto en la siguiente pregunta)					Completamente de acuerdo				Completamente de acuerdo				SI EN LAS ANTERIORES CAMPAÑAS SE VACUNARON Y NO SE HAN CONTAGIADO ES MAS FACIL REVACUNAR	Si								Los tres		No	Si			Si
11223984095	250274180	2019-12-15 21:47:35	2019-12-15 21:57:28	30	medicina familiar y comunitaria			Mujeres embarazadas	Adultos mayores de 65 años	Pacientes institucionalizados	No						Todos los pacientes que forman parte de las recomendaciones de la vacuna se contactan (por ejemplo, a través de una carta)	Se contacta a un subconjunto de pacientes que forman parte de las recomendaciones de la vacuna (por ejemplo, a través de una carta) (describa qué pacientes forman parte del subconjunto en la siguiente pregunta)	A todos los pacientes que forman parte de las recomendaciones de la vacuna se les ofrece proactivamente la vacuna contra la influenza si se presentan para una consulta durante la campaña de vacunación o la temporada de influenza				Comunicacion por mensajes en telefono movil desde Conselleria de Sanitat instituciones cerradas, P.Ej centros de mayores		Completamente de acuerdo				Completamente de acuerdo				La recomendacion de los sanitarios influye positivamente- La vacunación de los sanitarios influye positivamente -	Si								Los tres		No		No	Los problemas de stock de vacunas se pueden solucionar trayendo de otros centros; retrasa la vacunacion y pierde oportunidades, pero las indicaciones deben respetarse		No
11223344476	250274180	2019-12-15 09:35:29	2019-12-15 09:41:34	2	Medicina Familiar y Comunitaria			Mujeres embarazadas	Adultos mayores de 65 años	Pacientes institucionalizados					Sí, Adultos mayores de 65 años				A todos los pacientes que forman parte de las recomendaciones de la vacuna se les ofrece proactivamente la vacuna contra la influenza si se presentan para una consulta durante la campaña de vacunación o la temporada de influenza					Normalmente depende únicamente del facultativo y de que éste reconozca o no que la persona entra dentro de las recomendaciones	Completamente de acuerdo				Completamente de acuerdo					Si								Los tres		No	Si				No
11222053907	250274180	2019-12-14 09:46:34	2019-12-14 09:49:58	4	Medicina Familiar y Comunitaria				Adultos mayores de 65 años	Pacientes institucionalizados	No								A todos los pacientes que forman parte de las recomendaciones de la vacuna se les ofrece proactivamente la vacuna contra la influenza si se presentan para una consulta durante la campaña de vacunación o la temporada de influenza			Campaña de vacunación a través de los medios de comunicación				Mayormente de acuerdo				Mayormente de acuerdo				Si							Chiromas y Flucelvax Tetra			No	Si				No
11221245583	250274180	2019-12-13 22:15:59	2019-12-13 22:20:52	20	Medicina Familiar y Comunitaria			Mujeres embarazadas	Adultos mayores de 65 años	Pacientes institucionalizados					Sí, Adultos mayores de 65 años				A todos los pacientes que forman parte de las recomendaciones de la vacuna se les ofrece proactivamente la vacuna contra la influenza si se presentan para una consulta durante la campaña de vacunación o la temporada de influenza							Mayormente de acuerdo				Mayormente de acuerdo				Si					Tanto Vaxigrip Tetra como Flucelvax Tetra					No		No			No
11220514541	250274180	2019-12-13 17:33:35	2019-12-13 17:40:46	29	MEDICINA FAMILIAR Y COMUNITARIA			Mujeres embarazadas	Adultos mayores de 65 años	Pacientes institucionalizados					Sí, Adultos mayores de 65 años				A todos los pacientes que forman parte de las recomendaciones de la vacuna se les ofrece proactivamente la vacuna contra la influenza si se presentan para una consulta durante la campaña de vacunación o la temporada de influenza							Mayormente de acuerdo				Mayormente de acuerdo				Si								Los tres		No		No			No
11220402126	250274180	2019-12-13 17:00:56	2019-12-13 17:11:27	25	Medicina general	Niños		Mujeres embarazadas	Adultos mayores de 65 años	Pacientes institucionalizados	No						Todos los pacientes que forman parte de las recomendaciones de la vacuna se contactan (por ejemplo, a través de una carta)							Se informa y se aprovecha cualquier contacto con el centro, también se realizan llamadas a pacientes de riesgo		Mayormente de acuerdo				Mayormente de acuerdo				Si
11219341346	250274180	2019-12-13 08:35:02	2019-12-13 08:39:45	10	Medicina Familiar y comunitaria				Adultos mayores de 65 años	Pacientes institucionalizados					Sí, Adultos mayores de 65 años	Sí, pacientes institucionalizados	Todos los pacientes que forman parte de las recomendaciones de la vacuna se contactan (por ejemplo, a través de una carta)		A todos los pacientes que forman parte de las recomendaciones de la vacuna se les ofrece proactivamente la vacuna contra la influenza si se presentan para una consulta durante la campaña de vacunación o la temporada de influenza						Completamente de acuerdo					Mayormente de acuerdo				Si				Solo Chiromas
11219231377	250274180	2019-12-13 06:58:20	2019-12-13 07:02:18	8	Medicina de família y comunitaria			Mujeres embarazadas	Adultos mayores de 65 años	Pacientes institucionalizados					Sí, Adultos mayores de 65 años				A todos los pacientes que forman parte de las recomendaciones de la vacuna se les ofrece proactivamente la vacuna contra la influenza si se presentan para una consulta durante la campaña de vacunación o la temporada de influenza							Mayormente de acuerdo				Mayormente de acuerdo			Nivel socio económico bajo medio	Si		Solo Vaxigrip Tetra
11218898881	250274180	2019-12-13 02:58:50	2019-12-13 03:05:23	5	Medicina Familiar	Niños		Mujeres embarazadas	Adultos mayores de 65 años	Pacientes institucionalizados					Sí, Adultos mayores de 65 años	Sí, pacientes institucionalizados				A un subconjunto de pacientes que forman parte de las recomendaciones de la vacuna se les ofrece proactivamente la vacuna contra la influenza si se presentan para una consulta durante la campaña de vacunación o la temporada de influenza (describa qué pacientes forman parte del subconjunto en la siguiente pregunta)			Mayores de 65 años, diabéticos, institucionalizados.		Completamente de acuerdo				Completamente de acuerdo					Si						Tanto Vaxigrip Tetra como Chiromas				No	Si			Si
11218254134	250274180	2019-12-12 22:12:10	2019-12-12 22:17:42	30	Medicina de familia	Niños		Mujeres embarazadas	Adultos mayores de 65 años	Pacientes institucionalizados					Sí, Adultos mayores de 65 años	Sí, pacientes institucionalizados			A todos los pacientes que forman parte de las recomendaciones de la vacuna se les ofrece proactivamente la vacuna contra la influenza si se presentan para una consulta durante la campaña de vacunación o la temporada de influenza	A un subconjunto de pacientes que forman parte de las recomendaciones de la vacuna se les ofrece proactivamente la vacuna contra la influenza si se presentan para una consulta durante la campaña de vacunación o la temporada de influenza (describa qué pacientes forman parte del subconjunto en la siguiente pregunta)				Importancia de la vacuna para evitar posibles complicaciones y disminuir el riesgo de transmisión		Mayormente de acuerdo					Mayormente en desacuerdo		La información del personal sanitario	Si							Chiromas y Flucelvax Tetra			No	Si			Si
11218190042	250274180	2019-12-12 21:51:13	2019-12-12 21:51:55	4,5	Medicina de familia
11218034472	250274180	2019-12-12 21:00:16	2019-12-12 21:00:35	30	Hematología
11218008098	250274180	2019-12-12 20:50:52	2019-12-12 20:54:42	30	Familiar y comunitaria		Adultos menores de 65 años	Mujeres embarazadas	Adultos mayores de 65 años	Pacientes institucionalizados					Sí, Adultos mayores de 65 años				A todos los pacientes que forman parte de las recomendaciones de la vacuna se les ofrece proactivamente la vacuna contra la influenza si se presentan para una consulta durante la campaña de vacunación o la temporada de influenza							Mayormente de acuerdo				Mayormente de acuerdo				Si								Los tres		No	Si			Si
11217980648	250274180	2019-12-12 20:41:23	2019-12-12 20:53:19	31	Médico de Familia	Niños	Adultos menores de 65 años	Mujeres embarazadas	Adultos mayores de 65 años	Pacientes institucionalizados	No								A todos los pacientes que forman parte de las recomendaciones de la vacuna se les ofrece proactivamente la vacuna contra la influenza si se presentan para una consulta durante la campaña de vacunación o la temporada de influenza	A un subconjunto de pacientes que forman parte de las recomendaciones de la vacuna se les ofrece proactivamente la vacuna contra la influenza si se presentan para una consulta durante la campaña de vacunación o la temporada de influenza (describa qué pacientes forman parte del subconjunto en la siguiente pregunta)		Crónicos a todos Aún hay muchos pacientes que no quieren vscunarse	Enfermos crónicos y mayores de 65 años Mujeres rmbarazadas	En mi zona básica se debería mandar carta a los pacientes de riesgo		Mayormente de acuerdo			Completamente de acuerdo				Si tienen buenas referencias yles ha ido bien en otras ocasiones	Si						Tanto Vaxigrip Tetra como Chiromas				No	Si		Nos quedamos sin vacunas en la mitad de campaña Pero volvieron a traer en unos días	Si
11217967440	250274180	2019-12-12 20:37:05	2019-12-12 20:48:32	32	Medicina familia	Niños	Adultos menores de 65 años	Mujeres embarazadas	Adultos mayores de 65 años	Pacientes institucionalizados	No								A todos los pacientes que forman parte de las recomendaciones de la vacuna se les ofrece proactivamente la vacuna contra la influenza si se presentan para una consulta durante la campaña de vacunación o la temporada de influenza			Se listan los grupos De riesgo y se contacta telefónicamente para ofrecer la vacuna	Crónicos cardiovasculares y respiratorios, inmunodeprimidos y diabéticos, cuidadores de personas con riesgo, personal sanitario y de cuerpos especiales, institucionalizados, embarazadas...	Deberías aprovechar esta ocasión para Vacunarte de la gripe Muy importante que lo hagas por tu patología/ edad		Mayormente de acuerdo				Mayormente de acuerdo			La convicción del profesional	Si							Chiromas y Flucelvax Tetra			No	Si		Si no hay Chiromas, se vacuna con Flicelvax a los mayores de 65		No
11217601257	250274180	2019-12-12 18:36:27	2019-12-12 18:37:12	18	Medicina Interna
11217570895	250274180	2019-12-12 18:25:30	2019-12-12 18:41:09	36	Neumologia		Adultos menores de 65 años		Adultos mayores de 65 años	Pacientes institucionalizados	No								A todos los pacientes que forman parte de las recomendaciones de la vacuna se les ofrece proactivamente la vacuna contra la influenza si se presentan para una consulta durante la campaña de vacunación o la temporada de influenza			Se recomienda en consulta aunque no sea aun epoca de vacunación		Se insiste en la conveniencia de la vacua	Completamente de acuerdo				Completamente de acuerdo					Si							Chiromas y Flucelvax Tetra			No	Si		No prescribo vacunas las recomiendo y can al centro de salud. La distribucion no es hospitalaria	Si
11217567264	250274180	2019-12-12 18:23:42	2019-12-12 18:25:32	1	Medicina Familiar y comunitaria
11217562076	250274180	2019-12-12 18:23:17	2019-12-12 18:23:45	27	Pediatría
11217312568	250274180	2019-12-12 17:04:26	2019-12-12 17:04:45	30	Pediatria
11217277459	250274180	2019-12-12 16:52:22	2019-12-12 16:54:42	14	Pediatra	Niños		Mujeres embarazadas	Adultos mayores de 65 años	Pacientes institucionalizados	No								A todos los pacientes que forman parte de las recomendaciones de la vacuna se les ofrece proactivamente la vacuna contra la influenza si se presentan para una consulta durante la campaña de vacunación o la temporada de influenza					Se recomienda mostrando que pertenecen a grupos de riesgo y se invita a los familiares también a vacunarse.	Completamente de acuerdo				Completamente de acuerdo						No
11217270930	250274180	2019-12-12 16:50:24	2019-12-12 16:53:28	7	Mfyc			Mujeres embarazadas	Adultos mayores de 65 años	Pacientes institucionalizados					Sí, Adultos mayores de 65 años		Todos los pacientes que forman parte de las recomendaciones de la vacuna se contactan (por ejemplo, a través de una carta)		A todos los pacientes que forman parte de las recomendaciones de la vacuna se les ofrece proactivamente la vacuna contra la influenza si se presentan para una consulta durante la campaña de vacunación o la temporada de influenza				Ancianos, embarazada y poblacion de riesgo			Mayormente de acuerdo				Mayormente de acuerdo				Si										No	Si			Si
11217196266	250274180	2019-12-12 16:24:44	2019-12-12 16:31:02	20	Médico familia	Niños		Mujeres embarazadas	Adultos mayores de 65 años	Pacientes institucionalizados		Sí, Niños							A todos los pacientes que forman parte de las recomendaciones de la vacuna se les ofrece proactivamente la vacuna contra la influenza si se presentan para una consulta durante la campaña de vacunación o la temporada de influenza			Yo la ofrezco a todos		Cusndo vienen a consulta aprovecho para los niños , padres y abuelos		Mayormente de acuerdo			Completamente de acuerdo				Cuando hay niños asmáticos o diabéticos, la familia es mas pro activa a la vacunación		No
11216814224	250274180	2019-12-12 14:07:57	2019-12-12 14:20:06	23	MF			Mujeres embarazadas	Adultos mayores de 65 años	Pacientes institucionalizados					Sí, Adultos mayores de 65 años				A todos los pacientes que forman parte de las recomendaciones de la vacuna se les ofrece proactivamente la vacuna contra la influenza si se presentan para una consulta durante la campaña de vacunación o la temporada de influenza	A un subconjunto de pacientes que forman parte de las recomendaciones de la vacuna se les ofrece proactivamente la vacuna contra la influenza si se presentan para una consulta durante la campaña de vacunación o la temporada de influenza (describa qué pacientes forman parte del subconjunto en la siguiente pregunta)			Pacientes de riesgo, inmunodeprimidos, cuidadores, trabajadores de instituciones, personal sanitario, etc			Mayormente de acuerdo				Mayormente de acuerdo			relacion medico-paciente	Si			Solo Flucelvax Tetra
11216668984	250274180	2019-12-12 12:58:03	2019-12-12 13:09:51	6	Medicina familiar		Adultos menores de 65 años	Mujeres embarazadas	Adultos mayores de 65 años	Pacientes institucionalizados					Sí, Adultos mayores de 65 años	Sí, pacientes institucionalizados			A todos los pacientes que forman parte de las recomendaciones de la vacuna se les ofrece proactivamente la vacuna contra la influenza si se presentan para una consulta durante la campaña de vacunación o la temporada de influenza			la vacuna se administra en atención primaria		Trabajo en hospital a domicilio, se ofrece a los pacientes ingresados y desde atención primaria a la población general	Completamente de acuerdo					Mayormente de acuerdo			Que sean cuidadores de pacientes en riesgo	Si										No	Si			Si
11216609988	250274180	2019-12-12 12:24:46	2019-12-12 12:29:46	5	Medicina Familiar y Comunitaria		Adultos menores de 65 años	Mujeres embarazadas	Adultos mayores de 65 años	Pacientes institucionalizados			Sí, Adultos menores de 65 años	Sí, Mujeres embarazadas	Sí, Adultos mayores de 65 años				A todos los pacientes que forman parte de las recomendaciones de la vacuna se les ofrece proactivamente la vacuna contra la influenza si se presentan para una consulta durante la campaña de vacunación o la temporada de influenza							Mayormente de acuerdo				Mayormente de acuerdo				Si								Los tres		No	Si			Si
11216566604	250274180	2019-12-12 12:02:55	2019-12-12 12:04:30	13	Pediatría	Niños						Sí, Niños							A todos los pacientes que forman parte de las recomendaciones de la vacuna se les ofrece proactivamente la vacuna contra la influenza si se presentan para una consulta durante la campaña de vacunación o la temporada de influenza						Completamente de acuerdo				Completamente de acuerdo						No
11216565121	250274180	2019-12-12 12:01:49	2019-12-12 12:07:04	5	5			Mujeres embarazadas	Adultos mayores de 65 años	Pacientes institucionalizados	No								A todos los pacientes que forman parte de las recomendaciones de la vacuna se les ofrece proactivamente la vacuna contra la influenza si se presentan para una consulta durante la campaña de vacunación o la temporada de influenza							Mayormente de acuerdo				Mayormente de acuerdo			Cuando creen que ha sido efectiva en años anteriores, si los pacientes tienen la idea que han tenido "gripe" a pesar de la vacuna, no suelen ponersela. Al igual que los que dicen que han tenido efectos secundarios de muchos días como febricula, malestar	Si							Chiromas y Flucelvax Tetra			No		No			No
11216562209	250274180	2019-12-12 12:00:10	2019-12-12 12:05:11	36	Hospitalización a Domicilio			Mujeres embarazadas	Adultos mayores de 65 años	Pacientes institucionalizados					Sí, Adultos mayores de 65 años	Sí, pacientes institucionalizados						No está bajo mi competencia			Completamente de acuerdo					Mayormente de acuerdo				Si				Solo Chiromas
11216515646	250274180	2019-12-12 11:33:50	2019-12-12 11:46:04	36	Pediatría	Niños	Adultos menores de 65 años	Mujeres embarazadas	Adultos mayores de 65 años	Pacientes institucionalizados		Sí, Niños							A todos los pacientes que forman parte de las recomendaciones de la vacuna se les ofrece proactivamente la vacuna contra la influenza si se presentan para una consulta durante la campaña de vacunación o la temporada de influenza	A un subconjunto de pacientes que forman parte de las recomendaciones de la vacuna se les ofrece proactivamente la vacuna contra la influenza si se presentan para una consulta durante la campaña de vacunación o la temporada de influenza (describa qué pacientes forman parte del subconjunto en la siguiente pregunta)			Enfermedad crónica (asma, diabetes, cardiopatía....), prematuridad, ...y contactos de ese subgrupo.	También a cualquier persona que desee vacunarse.		Mayormente de acuerdo						Totalmente en desacuerdo	no		No
11216512845	250274180	2019-12-12 11:32:25	2019-12-12 11:38:45	7	MFyC			Mujeres embarazadas	Adultos mayores de 65 años	Pacientes institucionalizados					Sí, Adultos mayores de 65 años				A todos los pacientes que forman parte de las recomendaciones de la vacuna se les ofrece proactivamente la vacuna contra la influenza si se presentan para una consulta durante la campaña de vacunación o la temporada de influenza					Por parte de enfermería a los grupos de riesgo que también conocen	Completamente de acuerdo					Mayormente de acuerdo				Si								Los tres		No		No			No
11216424600	250274180	2019-12-12 10:45:07	2019-12-12 10:45:22	25	Pediatria
11216403673	250274180	2019-12-12 10:33:07	2019-12-12 10:44:30	32	Pediatra	Niños		Mujeres embarazadas	Adultos mayores de 65 años	Pacientes institucionalizados	No						Todos los pacientes que forman parte de las recomendaciones de la vacuna se contactan (por ejemplo, a través de una carta)								Completamente de acuerdo					Mayormente de acuerdo					No
11216384277	250274180	2019-12-12 10:21:35	2019-12-12 10:26:05	29	Pediatría	Niños						Sí, Niños					Todos los pacientes que forman parte de las recomendaciones de la vacuna se contactan (por ejemplo, a través de una carta)						Pacientes con asma moderado, enf. celíaca, diabetes, con cardiopatía, con s.Down,			Mayormente de acuerdo				Mayormente de acuerdo			La confianza en SU médico		No
11216337830	250274180	2019-12-12 09:55:11	2019-12-12 09:58:47	29	Pediatria	Niños						Sí, Niños							A todos los pacientes que forman parte de las recomendaciones de la vacuna se les ofrece proactivamente la vacuna contra la influenza si se presentan para una consulta durante la campaña de vacunación o la temporada de influenza				Pacientes con riesgo			Mayormente de acuerdo				Mayormente de acuerdo					No
11216307890	250274180	2019-12-12 09:38:56	2019-12-12 11:53:15	9	Medicina de Familia/Pediatría	Niños	Adultos menores de 65 años	Mujeres embarazadas	Adultos mayores de 65 años	Pacientes institucionalizados		Sí, Niños					Todos los pacientes que forman parte de las recomendaciones de la vacuna se contactan (por ejemplo, a través de una carta)		A todos los pacientes que forman parte de las recomendaciones de la vacuna se les ofrece proactivamente la vacuna contra la influenza si se presentan para una consulta durante la campaña de vacunación o la temporada de influenza							Mayormente de acuerdo				Mayormente de acuerdo					No
11216222878	250274180	2019-12-12 08:52:43	2019-12-12 08:58:23	38	MFYC			Mujeres embarazadas	Adultos mayores de 65 años	Pacientes institucionalizados		Sí, Niños							A todos los pacientes que forman parte de las recomendaciones de la vacuna se les ofrece proactivamente la vacuna contra la influenza si se presentan para una consulta durante la campaña de vacunación o la temporada de influenza							Mayormente de acuerdo				Mayormente de acuerdo				Si							Chiromas y Flucelvax Tetra		Si		Si				No
11216215290	250274180	2019-12-12 08:46:57	2019-12-12 08:54:20	26	Familia y Comun			Mujeres embarazadas	Adultos mayores de 65 años	Pacientes institucionalizados					Sí, Adultos mayores de 65 años					A un subconjunto de pacientes que forman parte de las recomendaciones de la vacuna se les ofrece proactivamente la vacuna contra la influenza si se presentan para una consulta durante la campaña de vacunación o la temporada de influenza (describa qué pacientes forman parte del subconjunto en la siguiente pregunta)		Campañas institucionales, posters, carteles en el Centro.	Ancianos encamados o con mov. reducida en domicilio.				Mayormente en desacuerdo			Mayormente de acuerdo				Si								Los tres		No	Si				No
11215618380	250274180	2019-12-12 01:31:24	2019-12-12 01:31:54	2	Medicina familiar y comunitaria
11215450183	250274180	2019-12-11 23:57:38	2019-12-12 00:01:15	1	Medicina Familiar y Comunitaria			Mujeres embarazadas	Adultos mayores de 65 años	Pacientes institucionalizados					Sí, Adultos mayores de 65 años				A todos los pacientes que forman parte de las recomendaciones de la vacuna se les ofrece proactivamente la vacuna contra la influenza si se presentan para una consulta durante la campaña de vacunación o la temporada de influenza							Mayormente de acuerdo				Mayormente de acuerdo				Si					Tanto Vaxigrip Tetra como Flucelvax Tetra				Si		Si			Si
11215062163	250274180	2019-12-11 21:24:29	2019-12-11 21:33:07	Treinta y dos	Medicina de Familia			Mujeres embarazadas	Adultos mayores de 65 años	Pacientes institucionalizados					Sí, Adultos mayores de 65 años				A todos los pacientes que forman parte de las recomendaciones de la vacuna se les ofrece proactivamente la vacuna contra la influenza si se presentan para una consulta durante la campaña de vacunación o la temporada de influenza			Publicidad del inicio de la campaña y grupos de riesgo a los que va dirigida		Difusión en medios ( radio, televisión, periódicos) tanto autonómicos como locales. Recomendación en las consultas de enfermería y medicas	Completamente de acuerdo					Mayormente de acuerdo				Si							Chiromas y Flucelvax Tetra			No	Si		La disponibilidad se realiza por grupo etario		No
11214908862	250274180	2019-12-11 20:31:43	2019-12-11 20:31:57	5	Medicina de Familia
11214842522	250274180	2019-12-11 20:08:35	2019-12-11 20:11:58	20	MEDICINA FAMILIAR Y COMUNITARIA		Adultos menores de 65 años	Mujeres embarazadas	Adultos mayores de 65 años	Pacientes institucionalizados					Sí, Adultos mayores de 65 años				A todos los pacientes que forman parte de las recomendaciones de la vacuna se les ofrece proactivamente la vacuna contra la influenza si se presentan para una consulta durante la campaña de vacunación o la temporada de influenza						Completamente de acuerdo				Completamente de acuerdo					Si								Los tres		No	Si			Si
11214466303	250274180	2019-12-11 18:04:44	2019-12-11 18:07:39	3	Residente medicina familiar y comunitaria			Mujeres embarazadas	Adultos mayores de 65 años	Pacientes institucionalizados					Sí, Adultos mayores de 65 años		Todos los pacientes que forman parte de las recomendaciones de la vacuna se contactan (por ejemplo, a través de una carta)		A todos los pacientes que forman parte de las recomendaciones de la vacuna se les ofrece proactivamente la vacuna contra la influenza si se presentan para una consulta durante la campaña de vacunación o la temporada de influenza						Completamente de acuerdo				Completamente de acuerdo					Si
11214453112	250274180	2019-12-11 18:00:56	2019-12-11 18:04:59	30	Medicina familiar			Mujeres embarazadas	Adultos mayores de 65 años	Pacientes institucionalizados					Sí, Adultos mayores de 65 años				A todos los pacientes que forman parte de las recomendaciones de la vacuna se les ofrece proactivamente la vacuna contra la influenza si se presentan para una consulta durante la campaña de vacunación o la temporada de influenza			El paciente que se ha vacunado otros años, normalmente,la solicita				Mayormente de acuerdo			Completamente de acuerdo					Si								Los tres		No		No		Si
11214375749	250274180	2019-12-11 17:37:51	2019-12-11 17:41:06	5	MFyC			Mujeres embarazadas	Adultos mayores de 65 años	Pacientes institucionalizados			Sí, Adultos menores de 65 años	Sí, Mujeres embarazadas	Sí, Adultos mayores de 65 años	Sí, pacientes institucionalizados			A todos los pacientes que forman parte de las recomendaciones de la vacuna se les ofrece proactivamente la vacuna contra la influenza si se presentan para una consulta durante la campaña de vacunación o la temporada de influenza						Completamente de acuerdo					Mayormente de acuerdo				Si					Tanto Vaxigrip Tetra como Flucelvax Tetra					No	Si			Si
11214345358	250274180	2019-12-11 17:29:19	2019-12-11 17:31:42	38	MEDICINA DE FAMILIA			Mujeres embarazadas	Adultos mayores de 65 años	Pacientes institucionalizados					Sí, Adultos mayores de 65 años				A todos los pacientes que forman parte de las recomendaciones de la vacuna se les ofrece proactivamente la vacuna contra la influenza si se presentan para una consulta durante la campaña de vacunación o la temporada de influenza					EN CONSULTA Y VIA TELEMATICA.-		Mayormente de acuerdo			Completamente de acuerdo				NO.-	Si					Tanto Vaxigrip Tetra como Flucelvax Tetra					No		No			No
11214246593	250274180	2019-12-11 16:59:53	2019-12-11 17:04:04	12	MFyC			Mujeres embarazadas	Adultos mayores de 65 años	Pacientes institucionalizados					Sí, Adultos mayores de 65 años				A todos los pacientes que forman parte de las recomendaciones de la vacuna se les ofrece proactivamente la vacuna contra la influenza si se presentan para una consulta durante la campaña de vacunación o la temporada de influenza			Campañas institucionales				Mayormente de acuerdo			Completamente de acuerdo				Confianza en las recomendaciones sanitarias de su médico y enfermero habituales	Si							Chiromas y Flucelvax Tetra			No	Si			Si
11214186801	250274180	2019-12-11 16:41:39	2019-12-11 16:42:01	3	FAMILIA
11213787202	250274180	2019-12-11 14:33:21	2019-12-11 14:33:56	1	Medicina de familia y comunitaria
11213723312	250274180	2019-12-11 14:08:44	2019-12-14 10:43:09	28	Medicina Familiar		Adultos menores de 65 años	Mujeres embarazadas	Adultos mayores de 65 años	Pacientes institucionalizados	No								A todos los pacientes que forman parte de las recomendaciones de la vacuna se les ofrece proactivamente la vacuna contra la influenza si se presentan para una consulta durante la campaña de vacunación o la temporada de influenza			Mediante carteles informativos		Mediante carteles informativos		Mayormente de acuerdo				Mayormente de acuerdo				Si								Los tres		No		No	Se dispone las vacunas que suministra la conselleria de sanidad	Si
11213678143	250274180	2019-12-11 13:50:08	2019-12-11 13:55:26	35	Medicina Familia	Niños	Adultos menores de 65 años	Mujeres embarazadas	Adultos mayores de 65 años	Pacientes institucionalizados					Sí, Adultos mayores de 65 años				A todos los pacientes que forman parte de las recomendaciones de la vacuna se les ofrece proactivamente la vacuna contra la influenza si se presentan para una consulta durante la campaña de vacunación o la temporada de influenza					No	Completamente de acuerdo				Completamente de acuerdo				No	Si								Los tres		No	Si		Hay dificultades de suministro.	Si
11213667167	250274180	2019-12-11 13:45:01	2019-12-11 13:49:23	30	medicina familiar y comunitaria			Mujeres embarazadas	Adultos mayores de 65 años	Pacientes institucionalizados					Sí, Adultos mayores de 65 años				A todos los pacientes que forman parte de las recomendaciones de la vacuna se les ofrece proactivamente la vacuna contra la influenza si se presentan para una consulta durante la campaña de vacunación o la temporada de influenza					no		Mayormente de acuerdo				Mayormente de acuerdo				Si								Los tres		No		No			No
11213634533	250274180	2019-12-11 13:31:03	2019-12-11 13:35:53	2 y medio	Medico de familia				Adultos mayores de 65 años	Pacientes institucionalizados	No								A todos los pacientes que forman parte de las recomendaciones de la vacuna se les ofrece proactivamente la vacuna contra la influenza si se presentan para una consulta durante la campaña de vacunación o la temporada de influenza					Muchas veces se desaconseja por los efectos secundarios o por no haber sido muy efectiva		Mayormente de acuerdo				Mayormente de acuerdo			Buena relacion médico paciente	Si										No		No			No
11213618875	250274180	2019-12-11 13:23:44	2019-12-11 13:26:13	30	MEDICO DE FAMILIA				Adultos mayores de 65 años	Pacientes institucionalizados					Sí, Adultos mayores de 65 años				A todos los pacientes que forman parte de las recomendaciones de la vacuna se les ofrece proactivamente la vacuna contra la influenza si se presentan para una consulta durante la campaña de vacunación o la temporada de influenza							Mayormente de acuerdo					Mayormente en desacuerdo
11213586223	250274180	2019-12-11 13:09:32	2019-12-11 13:12:23	4	Medicina Familiar y Comunitaria			Mujeres embarazadas	Adultos mayores de 65 años	Pacientes institucionalizados					Sí, Adultos mayores de 65 años				A todos los pacientes que forman parte de las recomendaciones de la vacuna se les ofrece proactivamente la vacuna contra la influenza si se presentan para una consulta durante la campaña de vacunación o la temporada de influenza							Mayormente de acuerdo				Mayormente de acuerdo			Las explicaciones que les damos	Si		Solo Vaxigrip Tetra
11213580454	250274180	2019-12-11 11:53:04	2019-12-11 13:07:15	1978	Pediatria
11213522625	250274180	2019-12-11 12:40:59	2019-12-11 12:41:13	2	Mfyc
11213515433	250274180	2019-12-11 12:37:30	2019-12-11 12:41:04	2	Medicin afamiliar y comunitaria				Adultos mayores de 65 años	Pacientes institucionalizados					Sí, Adultos mayores de 65 años	Sí, pacientes institucionalizados			A todos los pacientes que forman parte de las recomendaciones de la vacuna se les ofrece proactivamente la vacuna contra la influenza si se presentan para una consulta durante la campaña de vacunación o la temporada de influenza						Completamente de acuerdo				Completamente de acuerdo					Si						Tanto Vaxigrip Tetra como Chiromas				No	Si			Si
11213481227	250274180	2019-12-11 12:21:09	2019-12-11 12:21:30	3	Medicina familiar y comunitaria
11213443926	250274180	2019-12-11 12:00:42	2019-12-11 12:17:53	36	Medicina Familiar y Comunitaria	Niños		Mujeres embarazadas	Adultos mayores de 65 años	Pacientes institucionalizados					Sí, Adultos mayores de 65 años				A todos los pacientes que forman parte de las recomendaciones de la vacuna se les ofrece proactivamente la vacuna contra la influenza si se presentan para una consulta durante la campaña de vacunación o la temporada de influenza					Al margen de lo indicado en el punto 4. La Consejería de Sanidad todos los años informa de la campaña para vacunar de la gripe y, también, las corporaciones locales a través del Ayuntamiento, al menos, en mi Zona Básica.	Completamente de acuerdo				Completamente de acuerdo				En mi caso, al tratarse de un Consultorio Auxiliar con pequeña población, la relación médico paciente es más estrecha y eso favorece esta medida de prevención.	Si								Los tres		No		No		Si
11213437003	250274180	2019-12-11 11:59:51	2019-12-11 12:00:23	4	medicina de familia y comunitaria
11213435411	250274180	2019-12-11 11:58:57	2019-12-11 12:02:56	36	Medicina Familiar y Comunitaria		Adultos menores de 65 años	Mujeres embarazadas	Adultos mayores de 65 años	Pacientes institucionalizados					Sí, Adultos mayores de 65 años				A todos los pacientes que forman parte de las recomendaciones de la vacuna se les ofrece proactivamente la vacuna contra la influenza si se presentan para una consulta durante la campaña de vacunación o la temporada de influenza							Mayormente de acuerdo			Completamente de acuerdo					Si							Chiromas y Flucelvax Tetra			No	Si				No
11213343829	250274180	2019-12-11 11:14:12	2019-12-11 11:18:49	1	MFyC	Niños	Adultos menores de 65 años	Mujeres embarazadas	Adultos mayores de 65 años	Pacientes institucionalizados					Sí, Adultos mayores de 65 años	Sí, pacientes institucionalizados			A todos los pacientes que forman parte de las recomendaciones de la vacuna se les ofrece proactivamente la vacuna contra la influenza si se presentan para una consulta durante la campaña de vacunación o la temporada de influenza							Mayormente de acuerdo				Mayormente de acuerdo				Si			Solo Flucelvax Tetra
11213294932	250274180	2019-12-11 10:50:38	2019-12-11 11:04:15	7	Familia		Adultos menores de 65 años	Mujeres embarazadas	Adultos mayores de 65 años	Pacientes institucionalizados			Sí, Adultos menores de 65 años		Sí, Adultos mayores de 65 años	Sí, pacientes institucionalizados			A todos los pacientes que forman parte de las recomendaciones de la vacuna se les ofrece proactivamente la vacuna contra la influenza si se presentan para una consulta durante la campaña de vacunación o la temporada de influenza			Ni			Completamente de acuerdo				Completamente de acuerdo					Si							Chiromas y Flucelvax Tetra			No	Si			Si
11213243765	250274180	2019-12-11 10:26:57	2019-12-11 10:27:14	8	Familiar y Comunitaria
11213229808	250274180	2019-12-11 10:19:28	2019-12-11 10:19:54	2	Familia (residente)
11213189981	250274180	2019-12-11 09:58:29	2019-12-11 10:07:08	7	medicina familiar y comunitaria		Adultos menores de 65 años	Mujeres embarazadas	Adultos mayores de 65 años	Pacientes institucionalizados		Sí, Niños					Todos los pacientes que forman parte de las recomendaciones de la vacuna se contactan (por ejemplo, a través de una carta)		A todos los pacientes que forman parte de las recomendaciones de la vacuna se les ofrece proactivamente la vacuna contra la influenza si se presentan para una consulta durante la campaña de vacunación o la temporada de influenza						Completamente de acuerdo				Completamente de acuerdo				Familiares de pacientes con mayor riesgo tienen más probabilidades de aceptar la vacuna si se les explica que están protegiendo a su familiar	Si				Solo Chiromas
11213166025	250274180	2019-12-11 09:44:55	2019-12-11 09:47:55	Residente 4	Medicina Familiar y Comunitaria	Niños		Mujeres embarazadas	Adultos mayores de 65 años	Pacientes institucionalizados					Sí, Adultos mayores de 65 años				A todos los pacientes que forman parte de las recomendaciones de la vacuna se les ofrece proactivamente la vacuna contra la influenza si se presentan para una consulta durante la campaña de vacunación o la temporada de influenza							Mayormente de acuerdo				Mayormente de acuerdo				Si					Tanto Vaxigrip Tetra como Flucelvax Tetra					No		No		Si
11213160854	250274180	2019-12-11 09:42:22	2019-12-11 09:45:09	1	Medicina Familiar y Comunitaria	Niños		Mujeres embarazadas	Adultos mayores de 65 años	Pacientes institucionalizados	No								A todos los pacientes que forman parte de las recomendaciones de la vacuna se les ofrece proactivamente la vacuna contra la influenza si se presentan para una consulta durante la campaña de vacunación o la temporada de influenza						Completamente de acuerdo				Completamente de acuerdo					Si								Los tres	Si		Si		Escasas	Si
11213148905	250274180	2019-12-11 09:36:22	2019-12-11 09:36:45	6 años	MFYC
11211956005	250274180	2019-12-10 22:39:18	2019-12-10 22:48:36	35	Medicina Familiar y Comunitaria			Mujeres embarazadas	Adultos mayores de 65 años	Pacientes institucionalizados					Sí, Adultos mayores de 65 años					A un subconjunto de pacientes que forman parte de las recomendaciones de la vacuna se les ofrece proactivamente la vacuna contra la influenza si se presentan para una consulta durante la campaña de vacunación o la temporada de influenza (describa qué pacientes forman parte del subconjunto en la siguiente pregunta)			Enfermos crónicos: DM2, EPOC, Inmunodeprimidos	Hay campañas institucionales		Mayormente de acuerdo				Mayormente de acuerdo			Si la vacuna le ha resultado efectiva otros años y no le ha provocado efectos adversos	Si								Los tres		No	Si		No siempre quedan de todas		No
11211954536	250274180	2019-12-10 22:37:50	2019-12-10 22:39:02	35	Medicina Familiar y Comunitaria
11211922994	250274180	2019-12-10 22:27:24	2019-12-10 22:34:20	25				Mujeres embarazadas	Adultos mayores de 65 años	Pacientes institucionalizados	No						Todos los pacientes que forman parte de las recomendaciones de la vacuna se contactan (por ejemplo, a través de una carta)		A todos los pacientes que forman parte de las recomendaciones de la vacuna se les ofrece proactivamente la vacuna contra la influenza si se presentan para una consulta durante la campaña de vacunación o la temporada de influenza						Completamente de acuerdo					Mayormente de acuerdo			Actitud del profesional/es que la ofertan y accesibilidad	Si							Chiromas y Flucelvax Tetra			No	Si		No suficientes dosis adyvadas para la población a la que van dirigidas (<64)		No
11211722632	250274180	2019-12-10 21:19:42	2019-12-10 21:24:09	33	Pediatria	Niños	Adultos menores de 65 años	Mujeres embarazadas	Adultos mayores de 65 años	Pacientes institucionalizados			Sí, Adultos menores de 65 años		Sí, Adultos mayores de 65 años				A todos los pacientes que forman parte de las recomendaciones de la vacuna se les ofrece proactivamente la vacuna contra la influenza si se presentan para una consulta durante la campaña de vacunación o la temporada de influenza					En consulta, por sms	Completamente de acuerdo				Completamente de acuerdo					Si								Los tres		No	Si				No
11211272936	250274180	2019-12-10 19:03:55	2019-12-10 19:10:56	36	Medicina Familiar y Comunitaria	Niños	Adultos menores de 65 años	Mujeres embarazadas	Adultos mayores de 65 años	Pacientes institucionalizados			Sí, Adultos menores de 65 años		Sí, Adultos mayores de 65 años	Sí, pacientes institucionalizados	Todos los pacientes que forman parte de las recomendaciones de la vacuna se contactan (por ejemplo, a través de una carta)		A todos los pacientes que forman parte de las recomendaciones de la vacuna se les ofrece proactivamente la vacuna contra la influenza si se presentan para una consulta durante la campaña de vacunación o la temporada de influenza	A un subconjunto de pacientes que forman parte de las recomendaciones de la vacuna se les ofrece proactivamente la vacuna contra la influenza si se presentan para una consulta durante la campaña de vacunación o la temporada de influenza (describa qué pacientes forman parte del subconjunto en la siguiente pregunta)			Pacientes con patologías crónicas, sobre todo si se acompañan de situaciones de inmunodeficiencia.	Se ofrece mediante campaña general y en consulta individualmente a todos los que acuden a consulta y en los que está indicada la vacuna.	Completamente de acuerdo				Completamente de acuerdo				Haber padecido algún episodio grave de enfermedad relacionado con la vacuna o que haya afectado a algún familiar o conocido.	Si				Solo Chiromas
11211213923	250274180	2019-12-10 18:46:42	2019-12-10 18:50:56	19	Familiar y comunitaria			Mujeres embarazadas	Adultos mayores de 65 años	Pacientes institucionalizados					Sí, Adultos mayores de 65 años				A todos los pacientes que forman parte de las recomendaciones de la vacuna se les ofrece proactivamente la vacuna contra la influenza si se presentan para una consulta durante la campaña de vacunación o la temporada de influenza					Durante la consulta aprovechando cualquier motivo de consulta		Mayormente de acuerdo					Mayormente en desacuerdo		Que su médico e enfermera de lo recomiende	Si								Los tres		No		No			No
[truncated: 8 more columns]

## Sheet: UK
Respondent ID	Collector ID	Start Date	End Date			For which patient populations do you provide influenza vaccination? (check all that apply)					Are any of the above populations overrepresented at your practice? (check all that apply)						How is seasonal influenza vaccine offered to patients that are part of the vaccine recommendations? (check all that apply)						Please describe which patients are part of the subset (if applicable)	Any comments on how influenza vaccination is offered to patients?	To what extent do you agree with the following statement: Patients who perceive themselves to be at higher risk are more likely to accept vaccination				To what extent do you agree with the following statement: Patients who are more health conscious are more likely to accept vaccination				Any comments on other factors that make your patients more likely to accept vaccination?	Do you have patients aged 65+y under your care?		How many vaccines are available at your practice/pharmacy for patients aged 65+ years?		Please indicate which vaccines are available at your practice/pharmacy for patients 65+ years? (check all that apply)					Does patient preference for one of the vaccines influence your choice of vaccine type?		Does willingness of patient to pay for a non-reimbursed vaccine (i.e. TIV-HD) influence your choice of vaccine type?			Does price influence your choice of vaccine type for an individual patient?
				Years of practice	Specialization (if any)	Children	Adults under 65y	Pregnant women	Adults 65+y	Institutionalized patients	No	Yes, children	Yes, adults under 65y	Yes, pregnant women	Yes, Adults 65+y	Yes, institutionalized patients	All recommended patients are contacted (e.g. through a letter)	A subset of recommended patients is contacted (e.g. through a letter) (please describe subset in the next question)	All recommended patients are proactively offered influenza vaccination if they present for a consultation during the vaccination campaign or influenza season	A subset of recommended patients is proactively offered influenza vaccination if they present for a consultation during the vaccination campaign or influenza season (please describe subset in the next question)	Influenza vaccination is only offered upon request from the patient	Other (please specify)	Open-Ended Response	Open-Ended Response	Fully agree	Mostly agree	Mostly disagree	Fully disagree	Fully agree	Mostly agree	Mostly disagree	Fully disagree	Open-Ended Response	Yes	No	Only one of the following: adjuvanted TIV, cell-based QIV, TIV-HD, egg-based QIV, non-adjuvanted TIV	Two or more of the following: adjuvanted TIV, cell-based QIV, TIV-HD, egg-based QIV, non-adjuvanted TIV	Adjuvanted TIV	Cell-based QIV	TIV-HD	Egg-based QIV	Non-adjuvanted TIV	Yes	No	Yes	No	Not applicable	Yes	No
11275670914	250264188	2020-01-15 13:59:39	2020-01-15 14:02:52			Children	Adults under 65y	Pregnant women	Adults 65+y	Institutionalized patients	No						All recommended patients are contacted (e.g. through a letter)								Fully agree					Mostly agree				Yes		Only one of the following: adjuvanted TIV, cell-based QIV, TIV-HD, egg-based QIV, non-adjuvanted TIV			Cell-based QIV
11266147208	250264188	2020-01-10 14:37:40	2020-01-10 14:40:58			Children	Adults under 65y	Pregnant women	Adults 65+y	Institutionalized patients	No						All recommended patients are contacted (e.g. through a letter)										Mostly disagree			Mostly agree				Yes		Only one of the following: adjuvanted TIV, cell-based QIV, TIV-HD, egg-based QIV, non-adjuvanted TIV		Adjuvanted TIV
11264379955	250264188	2020-01-09 18:30:57	2020-01-09 18:32:15			Children	Adults under 65y	Pregnant women	Adults 65+y	Institutionalized patients	No						All recommended patients are contacted (e.g. through a letter)									Mostly agree				Mostly agree				Yes		Only one of the following: adjuvanted TIV, cell-based QIV, TIV-HD, egg-based QIV, non-adjuvanted TIV		Adjuvanted TIV
11264369492	250264188	2020-01-09 18:26:36	2020-01-09 18:30:17			Children	Adults under 65y	Pregnant women	Adults 65+y	Institutionalized patients	No						All recommended patients are contacted (e.g. through a letter)									Mostly agree					Mostly disagree			Yes			Two or more of the following: adjuvanted TIV, cell-based QIV, TIV-HD, egg-based QIV, non-adjuvanted TIV	Adjuvanted TIV			Egg-based QIV			No			Not applicable		No
11264348345	250264188	2020-01-09 18:17:37	2020-01-09 18:19:56			Children	Adults under 65y	Pregnant women	Adults 65+y	Institutionalized patients	No						All recommended patients are contacted (e.g. through a letter)							All eligible patients are invited to flu clinics			Mostly disagree				Mostly disagree			Yes		Only one of the following: adjuvanted TIV, cell-based QIV, TIV-HD, egg-based QIV, non-adjuvanted TIV			Cell-based QIV
11253226632	250264188	2020-01-03 16:02:23	2020-01-03 16:09:12			Children	Adults under 65y	Pregnant women	Adults 65+y	Institutionalized patients	No						All recommended patients are contacted (e.g. through a letter)										Mostly disagree				Mostly disagree			Yes		Only one of the following: adjuvanted TIV, cell-based QIV, TIV-HD, egg-based QIV, non-adjuvanted TIV		Adjuvanted TIV
11253218541	250264188	2020-01-03 15:57:20	2020-01-03 15:58:23			Children	Adults under 65y	Pregnant women	Adults 65+y	Institutionalized patients	No						All recommended patients are contacted (e.g. through a letter)									Mostly agree				Mostly agree				Yes		Only one of the following: adjuvanted TIV, cell-based QIV, TIV-HD, egg-based QIV, non-adjuvanted TIV		Adjuvanted TIV
11253214938	250264188	2020-01-03 15:54:53	2020-01-03 15:56:14			Children	Adults under 65y	Pregnant women	Adults 65+y	Institutionalized patients	No						All recommended patients are contacted (e.g. through a letter)										Mostly disagree			Mostly agree				Yes		Only one of the following: adjuvanted TIV, cell-based QIV, TIV-HD, egg-based QIV, non-adjuvanted TIV		Adjuvanted TIV
11253205267	250264188	2020-01-03 15:48:19	2020-01-03 15:50:23			Children	Adults under 65y	Pregnant women	Adults 65+y	Institutionalized patients	No						All recommended patients are contacted (e.g. through a letter)										Mostly disagree			Mostly agree				Yes
11253124140	250264188	2020-01-03 14:52:18	2020-01-03 14:58:14			Children	Adults under 65y	Pregnant women	Adults 65+y	Institutionalized patients	No						All recommended patients are contacted (e.g. through a letter)							Patients are given the option of attending one of the flu vaccination clinics held at the beginning of the season.		Mostly agree				Mostly agree				Yes		Only one of the following: adjuvanted TIV, cell-based QIV, TIV-HD, egg-based QIV, non-adjuvanted TIV		Adjuvanted TIV
11253099705	250264188	2020-01-03 14:32:44	2020-01-03 14:51:49			Children	Adults under 65y	Pregnant women	Adults 65+y	Institutionalized patients	No						All recommended patients are contacted (e.g. through a letter)										Mostly disagree			Mostly agree				Yes		Only one of the following: adjuvanted TIV, cell-based QIV, TIV-HD, egg-based QIV, non-adjuvanted TIV		Adjuvanted TIV
11253079473	250264188	2020-01-03 14:15:59	2020-01-03 14:30:16			Children	Adults under 65y	Pregnant women	Adults 65+y	Institutionalized patients	No						All recommended patients are contacted (e.g. through a letter)							Vaccination is also offered by pharmacists opportunistically for any patients at high risk of influenza infection. Information about these patients and the vaccine that they get may not be recorded regularly in their primary care record.		Mostly agree					Mostly disagree		Age is felt to be a major determinant of likelyhood of accepting vaccinations.	Yes		Only one of the following: adjuvanted TIV, cell-based QIV, TIV-HD, egg-based QIV, non-adjuvanted TIV		Adjuvanted TIV
[truncated: 45 more columns]
